# Supplementary material for: BRCA1-associated structural variations are a consequence of polymerase theta-mediated end-joining
Source: Nat Commun. 2020 Jul 17;11:3615. doi: 10.1038/s41467-020-17455-3 (PMC7368036; doi:10.1038/s41467-020-17455-3)
Supplement: Supplementary file 4 — Supplementary Data 1 [file 41467_2020_17455_MOESM4_ESM.xlsx]

## Sheet: Structural variations
Genotype	Sample	Type	Location	Size	Insert	Homology	HomologyLength	FlankInsert	FlankInsertLargestMatch
brc-1	XF1319_A58	DEL	CHROMOSOME_III:4012385-4012387	1			0	null	null
brc-1	XF1319_A58	DELINS	CHROMOSOME_V:18964849-18964851	1	TTATTTC		0	FALSE	ttattt
brc-1	XF1319_BEG58	DEL	CHROMOSOME_IV:13234670-13234672	1		t	1	null	null
brc-1	XF1319_BEG58	DEL	CHROMOSOME_III:2403213-2403215	1		t	1	null	null
brc-1	XF1319_F58	DEL	CHROMOSOME_III:10212531-10212534	2		tc	2	null	null
brc-1	XF1319_A58	DEL	CHROMOSOME_V:19539738-19539741	2		ct	2	null	null
brc-1	XF1319_BEG58	DEL	CHROMOSOME_I:12625443-12625446	2		c	1	null	null
brc-1	XF1319_BEG58	DEL	CHROMOSOME_IV:2695942-2695946	3		tg	2	null	null
brc-1	XF1319_A58	DEL	CHROMOSOME_X:5089055-5089059	3		tca	3	null	null
brc-1	XF1319_F58	DELINS	CHROMOSOME_V:9499395-9499400	4	TTTTTACAAAATAA		0	TRUE	tttttacaaaataa
brc-1	XF1319_A58	DEL	CHROMOSOME_X:15897091-15897096	4			0	null	null
brc-1	XF1319_BEG58	DEL	CHROMOSOME_III:5524645-5524650	4			0	null	null
brc-1	XF1319_F58	DEL	CHROMOSOME_V:16550788-16550793	4			0	null	null
brc-1	XF1319_A58	DEL	CHROMOSOME_V:10990514-10990521	5			0	null	null
brc-1	XF1319_BEG58	DELINS	CHROMOSOME_II:12710233-12710243	7	GGC		0	null	null
brc-1	XF1319_BEG58	DEL	CHROMOSOME_I:14167882-14167892	7		caaagc	6	null	null
brc-1	XF1319_BEG58	DEL	CHROMOSOME_X:10451901-10451912	8		tt	2	null	null
brc-1	XF1319_BEG58	DEL	CHROMOSOME_II:7109421-7109432	8			0	null	null
brc-1	XF1319_BEG58	DEL	CHROMOSOME_IV:8072080-8072091	8		at	2	null	null
brc-1	XF1319_BEG58	DEL	CHROMOSOME_I:10164305-10164316	8		c	1	null	null
brc-1	XF1319_BEG58	DELINS	CHROMOSOME_V:1881828-1881840	9	CATCAA		0	TRUE	catcaa
brc-1	XF1319_BEG58	DELINS	CHROMOSOME_II:891220-891232	9	TTAAATGA		0	FALSE	tttaa
brc-1	XF1319_A58	DEL	CHROMOSOME_X:2405366-2405378	9		gca	3	null	null
brc-1	XF1319_BEG58	DEL	CHROMOSOME_I:14746010-14746027	12		caa	3	null	null
brc-1	XF1319_BEG58	DEL	CHROMOSOME_V:11531254-11531273	13			0	null	null
brc-1	XF1319_BEG58	DEL	CHROMOSOME_III:4577187-4577205	13		tc	2	null	null
brc-1	XF1319_D58	DEL	CHROMOSOME_IV:5166029-5166047	13		t	1	null	null
brc-1	XF1319_F58	DELINS	CHROMOSOME_V:18348533-18348551	13	AGCAAGTTACGGTAGGTTCTACCACGGAGAGCAAGA		0	TRUE	agttacggta
brc-1	XF1319_D58	DELINS	CHROMOSOME_IV:13895294-13895313	14	ATTTAGAATTTAAGAATTTAGGATTTTAAGAATTTAGGATTTTAAGAATTTAGATTAATTTAGA		0	FALSE	ttaatttag
brc-1	XF1319_A58	DELINS	CHROMOSOME_I:11972456-11972475	14	AACTCTCTG		0	TRUE	aactctc
brc-1	XF1319_BEG58	DEL	CHROMOSOME_V:8978151-8978172	15			0	null	null
brc-1	XF1319_A58	DEL	CHROMOSOME_IV:1639159-1639180	15		t	1	null	null
brc-1	XF1319_D58	DEL	CHROMOSOME_I:14248441-14248464	16			0	null	null
brc-1	XF1319_F58	DEL	CHROMOSOME_IV:6567361-6567384	16		agt	3	null	null
brc-1	XF1319_BEG58	DEL	CHROMOSOME_X:9776124-9776148	17		aa	2	null	null
brc-1	XF1319_D58	DELINS	CHROMOSOME_I:11144352-11144376	17	C		0	null	null
brc-1	XF1319_BEG58	DEL	CHROMOSOME_V:18796555-18796579	17			0	null	null
brc-1	XF1319_A58	DEL	CHROMOSOME_I:1316766-1316791	18		gattctgaaga	11	null	null
brc-1	XF1319_A58	DELINS	CHROMOSOME_X:11281916-11281941	18	CTATCATT		0	TRUE	ctatcatt
brc-1	XF1319_BEG58	DEL	CHROMOSOME_II:2515031-2515056	18		gcc	3	null	null
brc-1	XF1319_BEG58	DELINS	CHROMOSOME_II:10762428-10762453	18	GACTGACGG		0	TRUE	gactgacgg
brc-1	XF1319_BEG58	DEL	CHROMOSOME_III:12186898-12186924	19		ttttggtaa	9	null	null
brc-1	XF1319_BEG58	DELINS	CHROMOSOME_X:4086262-4086288	19	GAAG		0	null	null
brc-1	XF1319_BEG58	DEL	CHROMOSOME_I:1077561-1077587	19		att	3	null	null
brc-1	XF1319_BEG58	DEL	CHROMOSOME_II:12244734-12244762	20		aaa	3	null	null
brc-1	XF1319_BEG58	DEL	CHROMOSOME_I:3513740-3513768	20		aaa	3	null	null
brc-1	XF1319_A58	DEL	CHROMOSOME_I:1663798-1663826	20		tgaattttca	10	null	null
brc-1	XF1319_D58	DELINS	CHROMOSOME_IV:7677147-7677175	20	AAAACCA		0	TRUE	aaaacca
brc-1	XF1319_BEG58	DELINS	CHROMOSOME_II:1605655-1605683	20	TATTA		0	FALSE	-1
brc-1	XF1319_D58	DEL	CHROMOSOME_I:12223027-12223055	20		ttt	3	null	null
brc-1	XF1319_A58	DEL	CHROMOSOME_IV:1279169-1279200	21		tcca	4	null	null
brc-1	XF1319_D58	DELINS	CHROMOSOME_IV:9016036-9016066	21	ATTACGCTAAAAAT		0	TRUE	acgctaaaa
brc-1	XF1319_A58	DEL	CHROMOSOME_I:14897303-14897333	21		g	1	null	null
brc-1	XF1319_D58	DELINS	CHROMOSOME_III:1427679-1427709	21	ATACGATATTTGTTTCAAAAGTTTCCAA		0	FALSE	cgatattt
brc-1	XF1319_BEG58	DEL	CHROMOSOME_I:10842030-10842061	22		ct	2	null	null
brc-1	XF1319_F58	DEL	CHROMOSOME_I:14196872-14196904	23		t	1	null	null
brc-1	XF1319_BEG58	DELINS	CHROMOSOME_V:18994171-18994204	24	T		0	null	null
brc-1	XF1319_BEG58	DEL	CHROMOSOME_X:5814391-5814426	25		t	1	null	null
brc-1	XF1319_BEG58	DEL	CHROMOSOME_I:14818437-14818472	25		cggaatc	7	null	null
brc-1	XF1319_BEG58	DEL	CHROMOSOME_IV:11234763-11234800	26		g	1	null	null
brc-1	XF1319_BEG58	DELINS	CHROMOSOME_III:11042931-11042968	26	C		0	null	null
brc-1	XF1319_BEG58	DEL	CHROMOSOME_I:9213161-9213199	27		cgag	4	null	null
brc-1	XF1319_D58	DELINS	CHROMOSOME_I:13948386-13948424	27	GACTG		0	FALSE	actg
brc-1	XF1319_A58	DEL	CHROMOSOME_I:1795474-1795512	27			0	null	null
brc-1	XF1319_BEG58	DEL	CHROMOSOME_I:14763716-14763755	28		tt	2	null	null
brc-1	XF1319_BEG58	DEL	CHROMOSOME_X:17306846-17306886	29			0	null	null
brc-1	XF1319_A58	DELINS	CHROMOSOME_X:8613369-8613411	30	CCTCGCCGTACTC		0	TRUE	gccgtactc
brc-1	XF1319_BEG58	DEL	CHROMOSOME_I:4196397-4196442	31		g	1	null	null
brc-1	XF1319_BEG58	DELINS	CHROMOSOME_III:7395375-7395419	31	TACTA		0	FALSE	tacta
brc-1	XF1319_BEG58	DEL	CHROMOSOME_II:13242076-13242120	31		cc	2	null	null
brc-1	XF1319_F58	DEL	CHROMOSOME_III:2871162-2871208	33		ttt	3	null	null
brc-1	XF1319_D58	DEL	CHROMOSOME_II:2512876-2512922	33		agcc	4	null	null
brc-1	XF1319_BEG58	DEL	CHROMOSOME_X:12537406-12537452	33		acag	4	null	null
brc-1	XF1319_BEG58	DEL	CHROMOSOME_V:10468231-10468284	38		gt	2	null	null
brc-1	XF1319_BEG58	DEL	CHROMOSOME_X:9792695-9792748	38		ca	2	null	null
brc-1	XF1319_BEG58	DELINS	CHROMOSOME_I:14502032-14502086	39	AGGAAGTAC		0	TRUE	ggaagtac
brc-1	XF1319_A58	DELINS	CHROMOSOME_I:8413123-8413179	40	TAATTGCTTATAATTATAATTGTATAATCGCTTAT		0	FALSE	taattgc
brc-1	XF1319_BEG58	DEL	CHROMOSOME_IV:12633268-12633328	43		ttccggcaaatcggcaa	17	null	null
brc-1	XF1319_D58	DELINS	CHROMOSOME_II:4195215-4195292	55	TCTTTCTTAACTTTCTTAACT		0	TRUE	tcttaacttt
brc-1	XF1319_BEG58	DEL	CHROMOSOME_I:1706071-1706185	81		aaatttgatt	10	null	null
brc-1	XF1319_A58	DEL	CHROMOSOME_II:1594457-1594583	90		gttgcgcacacaccaa	16	null	null
brc-1	XF1319_D58	DEL	CHROMOSOME_V:19244265-19244407	101		aaattcaaattttctgaaaaaaa	23	null	null
brc-1	XF1319_BEG58	DEL	CHROMOSOME_III:2520976-2521156	129		a	1	null	null
brc-1	XF1319_BEG58	DEL	CHROMOSOME_X:3687562-3687746	131			0	null	null
brc-1	XF1319_A58	DELINS	CHROMOSOME_X:11408491-11408738	176	AAA		0	null	null
brc-1	XF1319_BEG58	DEL	CHROMOSOME_IV:3261434-3262920	1061		tt	2	null	null
brc-1	XF1319_A58	DELINS	CHROMOSOME_X:2405056-2406600	1103	TGTGG		0	TRUE	tgtgg
brc-1	XF1319_A58	DEL	CHROMOSOME_III:829273-830981	1220		aat	3	null	null
brc-1	XF1319_A58	TD	CHROMOSOME_IV:16708342-16710635	1638			0	null	null
brc-1	XF1319_BEG58	DEL	CHROMOSOME_X:16659216-16662289	2195		t	1	null	null
brc-1	XF1319_A58	DELINS	CHROMOSOME_V:4726616-4730160	2531	CGTTCATTTTCGTTGGTTTTCGTTGGGTTGG		0	TRUE	cgttcattttcgttgg
brc-1	XF1319_F58	TD	CHROMOSOME_IV:15392859-15396767	2791			0	null	null
brc-1	XF1319_A58	TD	CHROMOSOME_X:2400683-2407708	5018			0	null	null
brc-1	XF1319_BEG58	TD	CHROMOSOME_V:4720544-4736145	11144			0	null	null
brc-1	XF1319_A58	TD	CHROMOSOME_IV:5451485-5468582	12212			0	null	null
brc-1	XF1319_A58	TDINS	CHROMOSOME_II:2509275-2535539	18760	ATAGC		0	FALSE	atagc
brc-1	XF1319_BEG58	TD	CHROMOSOME_I:6507316-6537243	21376			0	null	null
brc-1	XF1319_BEG58	TD	CHROMOSOME_V:19889170-19927801	27594			0	null	null
brc-1	XF1319_F58	TD	CHROMOSOME_I:13163069-13259657	68991			0	null	null
brc-1	XF1319_F58	TD	CHROMOSOME_III:2458387-3780741	944539			0	null	null
brc-1 lig-4	XF1421-B50	DEL	CHROMOSOME_IV:3472070-3472072	1		t	1	null	null
brc-1 lig-4	XF1421-I50	DELINS	CHROMOSOME_IV:969950-969953	2	TTTCCCAT		0	FALSE	tcccat
brc-1 lig-4	XF1421-A50	DEL	CHROMOSOME_X:12403291-12403294	2		at	2	null	null
brc-1 lig-4	XF1421-I50	DEL	CHROMOSOME_IV:1546012-1546016	3		a	1	null	null
brc-1 lig-4	XF1421-A50	DELINS	CHROMOSOME_I:6774454-6774459	4	AT		0	null	null
brc-1 lig-4	XF1421-I50	DEL	CHROMOSOME_X:12404632-12404637	4		tt	2	null	null
brc-1 lig-4	XF1421-I50	DEL	CHROMOSOME_V:16103350-16103355	4		ttt	3	null	null
brc-1 lig-4	XF1421-B50	DEL	CHROMOSOME_I:9806274-9806279	4		t	1	null	null
brc-1 lig-4	XF1421-I50	DEL	CHROMOSOME_I:12124374-12124381	5		ag	2	null	null
brc-1 lig-4	XF1421-I50	DEL	CHROMOSOME_II:3270214-3270221	5			0	null	null
brc-1 lig-4	XF1421-A50	DEL	CHROMOSOME_X:888362-888369	5		cga	3	null	null
brc-1 lig-4	XF1421-I50	DEL	CHROMOSOME_V:16816360-16816370	7		ac	2	null	null
brc-1 lig-4	XF1421-I50	DEL	CHROMOSOME_IV:9578946-9578957	8		agt	3	null	null
brc-1 lig-4	XF1421-A50	DEL	CHROMOSOME_II:8863020-8863031	8		aatt	4	null	null
brc-1 lig-4	XF1421-I50	DELINS	CHROMOSOME_II:3622156-3622168	9	AAAT		0	null	null
brc-1 lig-4	XF1421-I50	DEL	CHROMOSOME_IV:254799-254811	9		ga	2	null	null
brc-1 lig-4	XF1421-I50	DEL	CHROMOSOME_V:20252549-20252561	9		aattttttc	9	null	null
brc-1 lig-4	XF1421-B50	DEL	CHROMOSOME_V:870631-870643	9			0	null	null
brc-1 lig-4	XF1421-A50	DEL	CHROMOSOME_IV:12073671-12073690	14		agt	3	null	null
brc-1 lig-4	XF1421-I50	DELINS	CHROMOSOME_X:2700159-2700178	14	TTAAACCC		0	FALSE	aaccc
brc-1 lig-4	XF1421-B50	DEL	CHROMOSOME_I:3304277-3304296	14		gaa	3	null	null
brc-1 lig-4	XF1421-A50	DEL	CHROMOSOME_IV:15452787-15452806	14		aa	2	null	null
brc-1 lig-4	XF1421-I50	DEL	CHROMOSOME_III:2827476-2827500	17		t	1	null	null
brc-1 lig-4	XF1421-A50	DELINS	CHROMOSOME_II:1032603-1032627	17	TCGAG		0	FALSE	tcgag
brc-1 lig-4	XF1421-A50	DEL	CHROMOSOME_V:2330260-2330285	18		tcaatttca	9	null	null
brc-1 lig-4	XF1421-A50	DEL	CHROMOSOME_V:2322674-2322699	18		tgaaattga	9	null	null
brc-1 lig-4	XF1421-I50	DEL	CHROMOSOME_V:18545618-18545643	18		cttcc	5	null	null
brc-1 lig-4	XF1421-I50	DELINS	CHROMOSOME_IV:15621978-15622006	20	CAAA		0	null	null
brc-1 lig-4	XF1421-A50	DELINS	CHROMOSOME_X:5568706-5568734	20	ACACCGCCAACACCGCCAAACACCGACACCGACAAACACCGA		0	FALSE	ccaaac
brc-1 lig-4	XF1421-I50	DEL	CHROMOSOME_I:2374912-2374942	21		aagaaaatcaataa	14	null	null
brc-1 lig-4	XF1421-B50	DEL	CHROMOSOME_V:8544772-8544804	23		t	1	null	null
brc-1 lig-4	XF1421-I50	DEL	CHROMOSOME_I:2119465-2119498	24		t	1	null	null
brc-1 lig-4	XF1421-A50	DELINS	CHROMOSOME_X:11338147-11338182	25	AT		0	null	null
brc-1 lig-4	XF1421-B50	DELINS	CHROMOSOME_I:15026030-15026065	25	C		0	null	null
brc-1 lig-4	XF1421-A50	DELINS	CHROMOSOME_X:5026997-5027032	25	TCTTTAAACTTTAAACTG		0	TRUE	tctttaaact
brc-1 lig-4	XF1421-A50	DEL	CHROMOSOME_V:6503932-6503967	25			0	null	null
brc-1 lig-4	XF1421-I50	DELINS	CHROMOSOME_II:4859996-4860031	25	AGAGG		0	FALSE	agagg
brc-1 lig-4	XF1421-A50	DELINS	CHROMOSOME_I:7336287-7336327	29	TCACTCACTCATTCACTTCAAT		0	TRUE	cattcactt
brc-1 lig-4	XF1421-A50	DEL	CHROMOSOME_I:5531306-5531346	29		c	1	null	null
brc-1 lig-4	XF1421-I50	DEL	CHROMOSOME_III:2452265-2452307	30		aattt	5	null	null
brc-1 lig-4	XF1421-I50	DELINS	CHROMOSOME_III:2236821-2236863	30	GGTTGG		0	FALSE	ggttg
brc-1 lig-4	XF1421-A50	DEL	CHROMOSOME_V:6378947-6378991	31		t	1	null	null
brc-1 lig-4	XF1421-A50	DELINS	CHROMOSOME_III:2751182-2751227	32	TCTTGTGAAT		0	TRUE	cttgtgaat
brc-1 lig-4	XF1421-A50	DELINS	CHROMOSOME_I:1924378-1924427	35	CTTAA		0	FALSE	ctta
brc-1 lig-4	XF1421-B50	DELINS	CHROMOSOME_IV:15310392-15310441	35	AAGGAGG		0	FALSE	aagg
brc-1 lig-4	XF1421-A50	DEL	CHROMOSOME_I:14534068-14534127	42		cggcaaattt	10	null	null
brc-1 lig-4	XF1421-A50	DEL	CHROMOSOME_II:5062041-5062101	43		att	3	null	null
brc-1 lig-4	XF1421-I50	DEL	CHROMOSOME_IV:16490476-16490541	46			0	null	null
brc-1 lig-4	XF1421-A50	DEL	CHROMOSOME_II:5605811-5605879	49			0	null	null
brc-1 lig-4	XF1421-I50	DEL	CHROMOSOME_X:13412506-13412613	76			0	null	null
brc-1 lig-4	XF1421-A50	DEL	CHROMOSOME_III:436347-436463	83		ttttt	5	null	null
brc-1 lig-4	XF1421-A50	DELINS	CHROMOSOME_III:436353-436474	86	TGG		0	null	null
brc-1 lig-4	XF1421-I50	DEL	CHROMOSOME_IV:9655369-9655507	99		a	1	null	null
brc-1 lig-4	XF1421-A50	DEL	CHROMOSOME_III:11827759-11827946	134		t	1	null	null
brc-1 lig-4	XF1421-B50	DELINS	CHROMOSOME_V:10245507-10245696	135	GATTGTTCAAAGTGTTGTTTGT		0	TRUE	gtgttgtttgt
brc-1 lig-4	XF1421-B50	DEL	CHROMOSOME_V:5094914-5095128	153			0	null	null
brc-1 lig-4	XF1421-I50	DEL	CHROMOSOME_V:15985977-15986857	629		gt	2	null	null
brc-1 lig-4	XF1421-A50	DELINS	CHROMOSOME_III:1840703-1846670	4262	TCT		0	null	null
brc-1 lig-4	XF1421-A50	TD	CHROMOSOME_X:4056990-4067420	7450			0	null	null
brc-1 lig-4	XF1421-B50	TD	CHROMOSOME_IV:8299156-8310757	8286			0	null	null
brc-1 lig-4	XF1421-I50	DEL	CHROMOSOME_I:1195989-1208244	8754		caacttttt	9	null	null
brc-1 lig-4	XF1421-A50	TD	CHROMOSOME_IV:5818790-5834211	11015			0	null	null
brc-1 lig-4	XF1421-A50	DELINS	CHROMOSOME_I:1129250-1146636	12418	G		0	null	null
brc-1 polq-1	XF1352_G40	DEL	CHROMOSOME_IV:15684479-15684498	14		agtggtaagtggta	14	null	null
brc-1 polq-1	XF1352_H40	DEL	CHROMOSOME_II:4521003-4521049	33		gatttcgc	8	null	null
brc-1 polq-1	XF1352_E40	DEL	CHROMOSOME_II:144080-144131	36		ttcttgcaaaa	11	null	null
brc-1 polq-1	XF1352_G40	DEL	CHROMOSOME_II:1605448-1605527	56		cccagagcc	9	null	null
brc-1 polq-1	XF1352_H40	DEL	CHROMOSOME_I:14143523-14143638	82		ggaaaaa	7	null	null
brc-1 polq-1	XF1352_E40	TD	CHROMOSOME_V:19904096-19910687	4708			0	null	null
brc-1 polq-1	XF1352_E40	DEL	CHROMOSOME_IV:11909948-11927480	12523		t	1	null	null
brc-1 polq-1	XF1352_H40	DEL	CHROMOSOME_X:2505102-2531858	19111		a	1	null	null
brc-1 polq-1	XF1352_G40	DEL	CHROMOSOME_V:14764761-14806994	30166			0	null	null
brd-1	XF892_50_5_3	DEL	CHROMOSOME_I:5029209-5029211	1		c	1	null	null
brd-1	XF892_50_3_3	DEL	CHROMOSOME_X:10268733-10268735	1		a	1	null	null
brd-1	XF892_50_2_4	DEL	CHROMOSOME_V:3452837-3452839	1			0	null	null
brd-1	XF892_50_2_4	DELINS	CHROMOSOME_X:6912826-6912829	2	TAGTTTAACAATTATCTCTTGAAA		0	TRUE	tagtttaacaattatctcttgaaa
brd-1	XF892_50_3_3	DEL	CHROMOSOME_V:17778270-17778273	2		gt	2	null	null
brd-1	XF892_50_3_3	DEL	CHROMOSOME_X:739929-739933	3		t	1	null	null
brd-1	XF892_50_3_3	DEL	CHROMOSOME_X:3796326-3796330	3		g	1	null	null
brd-1	XF892_50_5_3	DEL	CHROMOSOME_V:10852946-10852950	3			0	null	null
brd-1	XF892_50_2_4	DEL	CHROMOSOME_IV:9749424-9749429	4			0	null	null
brd-1	XF892_50_2_4	DELINS	CHROMOSOME_IV:11340966-11340971	4	CATAAATTCTAAATAACACATAAA		0	TRUE	cataaattc
brd-1	XF892_50_2_4	DEL	CHROMOSOME_I:7997733-7997738	4		g	1	null	null
brd-1	XF892_50_3_3	DELINS	CHROMOSOME_IV:12239450-12239459	6	ACAATCAGACATAAAAATCAGACATA		0	TRUE	caatcagacataaaaa
brd-1	XF892_50_5_3	DEL	CHROMOSOME_IV:13411220-13411229	6		cc	2	null	null
brd-1	XF892_50_2_4	DEL	CHROMOSOME_I:6833382-6833392	7		a	1	null	null
brd-1	XF892_50_2_4	DEL	CHROMOSOME_IV:132959-132969	7			0	null	null
brd-1	XF892_50_5_3	DEL	CHROMOSOME_X:2165714-2165725	8		ca	2	null	null
brd-1	XF892_50_3_3	DEL	CHROMOSOME_V:10390434-10390445	8		g	1	null	null
brd-1	XF892_50_2_4	DELINS	CHROMOSOME_II:1481641-1481652	8	GTAGGG		0	TRUE	gtaggg
brd-1	XF892_50_5_3	DEL	CHROMOSOME_III:2790710-2790721	8		a	1	null	null
brd-1	XF892_50_3_3	DEL	CHROMOSOME_II:11542766-11542780	10		tt	2	null	null
brd-1	XF892_50_2_4	DELINS	CHROMOSOME_IV:10273007-10273021	10	TT		0	null	null
brd-1	XF892_50_3_3	DELINS	CHROMOSOME_I:3450564-3450580	11	CA		0	null	null
brd-1	XF892_50_3_3	DEL	CHROMOSOME_IV:14204429-14204446	12		a	1	null	null
brd-1	XF892_50_3_3	DELINS	CHROMOSOME_II:10597753-10597770	12	TTTG		0	null	null
brd-1	XF892_50_3_3	DELINS	CHROMOSOME_X:11939167-11939184	12	GAAGGTAGGT		0	TRUE	gaaggta
brd-1	XF892_50_2_4	DEL	CHROMOSOME_X:10045253-10045271	13		a	1	null	null
brd-1	XF892_50_3_3	DEL	CHROMOSOME_I:8375551-8375569	13		ca	2	null	null
brd-1	XF892_50_3_3	DELINS	CHROMOSOME_I:12326565-12326584	14	CAGGG		0	TRUE	caggg
brd-1	XF892_50_3_3	DEL	CHROMOSOME_I:4405910-4405929	14			0	null	null
brd-1	XF892_50_5_3	DEL	CHROMOSOME_IV:4575334-4575355	15		gt	2	null	null
brd-1	XF892_50_2_4	DELINS	CHROMOSOME_V:16454776-16454797	15	CTGC		0	null	null
brd-1	XF892_50_2_4	DEL	CHROMOSOME_II:3525315-3525336	15		tcat	4	null	null
brd-1	XF892_50_2_4	DEL	CHROMOSOME_II:6311488-6311513	18			0	null	null
brd-1	XF892_50_2_4	DELINS	CHROMOSOME_V:1433900-1433925	18	TGATAACAAGA		0	TRUE	tgataacaa
brd-1	XF892_50_2_4	DEL	CHROMOSOME_I:14515228-14515253	18		at	2	null	null
brd-1	XF892_50_2_4	DEL	CHROMOSOME_III:2221095-2221121	19		t	1	null	null
brd-1	XF892_50_2_4	DEL	CHROMOSOME_V:11894929-11894957	20		aa	2	null	null
brd-1	XF892_50_2_4	DELINS	CHROMOSOME_X:3442040-3442070	21	TTTGACGAGTTTTGACGAGTTTTGACGTTTTGAGTTTTGACGAATTTTGAC		0	TRUE	tgacgagttt
brd-1	XF892_50_2_4	DEL	CHROMOSOME_IV:8940143-8940173	21		at	2	null	null
brd-1	XF892_50_2_4	DELINS	CHROMOSOME_X:42384-42415	22	A		0	null	null
brd-1	XF892_50_3_3	DELINS	CHROMOSOME_V:10620078-10620110	23	A		0	null	null
brd-1	XF892_50_2_4	DEL	CHROMOSOME_III:11997419-11997452	24		aaaattt	7	null	null
brd-1	XF892_50_5_3	DELINS	CHROMOSOME_II:13753883-13753918	25	TGGTCGATGGTCGAT		0	TRUE	tcgatggtcga
brd-1	XF892_50_2_4	DELINS	CHROMOSOME_X:4878756-4878791	25	C		0	null	null
brd-1	XF892_50_2_4	DELINS	CHROMOSOME_V:7758908-7758945	26	TTTCTC		0	FALSE	tttct
brd-1	XF892_50_5_3	DEL	CHROMOSOME_II:821480-821518	27		gtc	3	null	null
brd-1	XF892_50_5_3	DEL	CHROMOSOME_V:18361949-18361995	33		gccaaaat	8	null	null
brd-1	XF892_50_2_4	DELINS	CHROMOSOME_IV:2335967-2336028	44	TTTCGTACTGAAAATTAGGTGAATTTTTTCAATATTCCGATGAA		0	TRUE	aattttttcaat
brd-1	XF892_50_5_3	DELINS	CHROMOSOME_III:1330218-1330283	46	CACTCACACTCACT		0	TRUE	cacactca
brd-1	XF892_50_2_4	DEL	CHROMOSOME_X:6835129-6835204	54			0	null	null
brd-1	XF892_50_2_4	DEL	CHROMOSOME_II:12045026-12045127	72		gtatatag	8	null	null
brd-1	XF892_50_5_3	DEL	CHROMOSOME_V:11138729-11138853	89		t	1	null	null
brd-1	XF892_50_3_3	DEL	CHROMOSOME_III:768265-768510	175		attt	4	null	null
brd-1	XF892_50_3_3	DEL	CHROMOSOME_IV:10756900-10757296	283		att	3	null	null
brd-1	XF892_50_2_4	DEL	CHROMOSOME_X:2562642-2563801	827			0	null	null
brd-1	XF892_50_2_4	TD	CHROMOSOME_X:4587938-4604843	12075			0	null	null
brd-1	XF892_50_5_3	TD	CHROMOSOME_III:1167800-1185634	12739			0	null	null
brd-1	XF892_50_2_4	TD	CHROMOSOME_V:18220203-18243067	16331			0	null	null
brd-1	XF892_50_3_3	TD	CHROMOSOME_V:12563732-12595271	22528			0	null	null
brd-1	XF892_50_2_4	TDINS	CHROMOSOME_III:3697649-3740620	30694	AACGAATGTTTCTTTAAATGAATGTTT		0	TRUE	aacgaatg
brd-1 cku-80	XF1500-D50	DEL	CHROMOSOME_V:3348072-3348074	1			0	null	null
brd-1 cku-80	XF1500-C50	DEL	CHROMOSOME_IV:786262-786264	1			0	null	null
brd-1 cku-80	XF1500-B50	DEL	CHROMOSOME_V:633330-633332	1			0	null	null
brd-1 cku-80	XF1500-B50	DEL	CHROMOSOME_X:3362368-3362371	2		t	1	null	null
brd-1 cku-80	XF1500-D50	DEL	CHROMOSOME_II:4031235-4031238	2		g	1	null	null
brd-1 cku-80	XF1500-D50	DEL	CHROMOSOME_V:6410546-6410550	3		t	1	null	null
brd-1 cku-80	XF1500-B50	DEL	CHROMOSOME_II:12832566-12832570	3		t	1	null	null
brd-1 cku-80	XF1500-D50	DELINS	CHROMOSOME_II:142973-142977	3	AAAAAA		0	FALSE	tttttt
brd-1 cku-80	XF1500-B50	DEL	CHROMOSOME_X:8770561-8770568	5		c	1	null	null
brd-1 cku-80	XF1500-D50	DEL	CHROMOSOME_IV:13074150-13074159	6		ga	2	null	null
brd-1 cku-80	XF1500-B50	DEL	CHROMOSOME_V:13090511-13090520	6		a	1	null	null
brd-1 cku-80	XF1500-B50	DELINS	CHROMOSOME_III:4750031-4750040	6	T		0	null	null
brd-1 cku-80	XF1500-B50	DELINS	CHROMOSOME_III:4752124-4752133	6	A		0	null	null
brd-1 cku-80	XF1500-D50	DEL	CHROMOSOME_X:3231268-3231278	7		t	1	null	null
brd-1 cku-80	XF1500-B50	DEL	CHROMOSOME_V:5969718-5969728	7		c	1	null	null
brd-1 cku-80	XF1500-C50	DEL	CHROMOSOME_I:1225051-1225061	7		cg	2	null	null
brd-1 cku-80	XF1500-B50	DEL	CHROMOSOME_IV:14831070-14831081	8		aa	2	null	null
brd-1 cku-80	XF1500-D50	DEL	CHROMOSOME_IV:3072991-3073003	9		c	1	null	null
brd-1 cku-80	XF1500-D50	DEL	CHROMOSOME_III:12708066-12708078	9		a	1	null	null
brd-1 cku-80	XF1500-C50	DEL	CHROMOSOME_I:144118-144132	10		tat	3	null	null
brd-1 cku-80	XF1500-D50	DEL	CHROMOSOME_IV:13473435-13473449	10		aagc	4	null	null
brd-1 cku-80	XF1500-D50	DEL	CHROMOSOME_III:10723863-10723879	11		agt	3	null	null
brd-1 cku-80	XF1500-C50	DEL	CHROMOSOME_I:15002511-15002528	12		a	1	null	null
brd-1 cku-80	XF1500-C50	DEL	CHROMOSOME_IV:16366101-16366119	13		ga	2	null	null
brd-1 cku-80	XF1500-C50	DEL	CHROMOSOME_III:417399-417417	13		a	1	null	null
brd-1 cku-80	XF1500-C50	DEL	CHROMOSOME_I:4048767-4048786	14		attttt	6	null	null
brd-1 cku-80	XF1500-B50	DELINS	CHROMOSOME_I:7615179-7615198	14	GAGGTT		0	TRUE	gaggtt
brd-1 cku-80	XF1500-B50	DEL	CHROMOSOME_III:3081391-3081412	15		atc	3	null	null
brd-1 cku-80	XF1500-B50	DEL	CHROMOSOME_III:7613813-7613834	15		tt	2	null	null
brd-1 cku-80	XF1500-D50	DELINS	CHROMOSOME_IV:2464020-2464041	15	TCTATATTACTCAGTTTTGGTTAAA		0	TRUE	tctatattactcagttttggttaaa
brd-1 cku-80	XF1500-D50	DEL	CHROMOSOME_V:20218366-20218387	15		tt	2	null	null
brd-1 cku-80	XF1500-D50	DEL	CHROMOSOME_IV:2464014-2464039	18		tgaac	5	null	null
brd-1 cku-80	XF1500-C50	DEL	CHROMOSOME_V:9719050-9719080	21			0	null	null
brd-1 cku-80	XF1500-B50	DEL	CHROMOSOME_I:11307632-11307670	26		ca	2	null	null
brd-1 cku-80	XF1500-B50	DELINS	CHROMOSOME_X:12822121-12822159	27	AGAA		0	null	null
brd-1 cku-80	XF1500-C50	DELINS	CHROMOSOME_IV:14527628-14527668	29	TC		0	null	null
brd-1 cku-80	XF1500-D50	DEL	CHROMOSOME_X:1158940-1158984	31		t	1	null	null
brd-1 cku-80	XF1500-B50	DELINS	CHROMOSOME_IV:6343241-6343290	35	TTTTGAC		0	TRUE	ttttgac
brd-1 cku-80	XF1500-B50	DEL	CHROMOSOME_II:7741391-7741443	37		a	1	null	null
brd-1 cku-80	XF1500-D50	DEL	CHROMOSOME_IV:15472332-15472391	42		atattttcagcattttt	17	null	null
brd-1 cku-80	XF1500-B50	DELINS	CHROMOSOME_II:13948017-13948082	46	A		0	null	null
brd-1 cku-80	XF1500-C50	DEL	CHROMOSOME_III:2691287-2691371	59			0	null	null
brd-1 cku-80	XF1500-C50	DEL	CHROMOSOME_V:17731093-17731195	73		aaatttc	7	null	null
brd-1 cku-80	XF1500-B50	DEL	CHROMOSOME_IV:17135003-17135168	118		cct	3	null	null
brd-1 cku-80	XF1500-B50	DELINS	CHROMOSOME_V:14364492-14365433	672	T		0	null	null
brd-1 cku-80	XF1500-B50	DEL	CHROMOSOME_V:17991288-17993615	1662		tatttcccccactttgtaattgtttctgaaaaagc	35	null	null
brd-1 cku-80	XF1500-B50	TD	CHROMOSOME_IV:7782213-7793458	8032			0	null	null
brd-1 cku-80	XF1500-C50	TD	CHROMOSOME_III:1842107-1857446	10956			0	null	null
brd-1 cku-80	XF1500-C50	TD	CHROMOSOME_IV:4379910-4402450	16100			0	null	null
brd-1 cku-80	XF1500-C50	TD	CHROMOSOME_II:10549969-10577245	19483			0	null	null
brd-1 cku-80	XF1500-D50	TD	CHROMOSOME_I:10325714-10365285	28265			0	null	null
brd-1 cku-80	XF1500-B50	TD	CHROMOSOME_V:899581-957312	41236			0	null	null
brd-1 polq-1	XF1340_A40	DEL	CHROMOSOME_I:1621154-1621171	12		aaaaaatt	8	null	null
brd-1 polq-1	XF1340_A40	DEL	CHROMOSOME_II:13834074-13834120	33		caaattg	7	null	null
brd-1 polq-1	XF1340_J40	DEL	CHROMOSOME_II:2905673-2905748	54		ttggagca	8	null	null
brd-1 polq-1	XF1340_B40	DEL	CHROMOSOME_II:1105346-1105434	63		ggtcctggtggtccggctggtcct	24	null	null
brd-1 polq-1	XF1340_J40	DEL	CHROMOSOME_V:13853221-13879496	18767			0	null	null
cku-80	RB964-D50	DEL	CHROMOSOME_II:355058-355060	1		t	1	null	null
cku-80	RB964-A50	DEL	CHROMOSOME_III:4539631-4539633	1		c	1	null	null
cku-80	RB964-C50	DEL	CHROMOSOME_X:11189220-11189222	1		a	1	null	null
cku-80	RB964-C50	DEL	CHROMOSOME_X:14431691-14431693	1			0	null	null
cku-80	RB964-C50	DEL	CHROMOSOME_I:9865918-9865922	3		ca	2	null	null
cku-80	RB964-C50	DELINS	CHROMOSOME_II:2430152-2430156	3	AAAAATTTTTA		0	TRUE	aattttta
cku-80	RB964-C50	DELINS	CHROMOSOME_IV:6504985-6504990	4	TTT		0	null	null
cku-80	RB964-C50	DEL	CHROMOSOME_V:19970691-19970696	4		tt	2	null	null
cku-80	RB964-C50	DEL	CHROMOSOME_V:19967813-19967818	4		aa	2	null	null
cku-80	RB964-D50	DEL	CHROMOSOME_IV:15203192-15203201	6		aa	2	null	null
cku-80	RB964-A50	DEL	CHROMOSOME_I:9004702-9004711	6		g	1	null	null
cku-80	RB964-C50	DEL	CHROMOSOME_III:2745010-2745020	7			0	null	null
cku-80	RB964-D50	DEL	CHROMOSOME_IV:16035628-16035639	8		tt	2	null	null
cku-80	RB964-D50	DEL	CHROMOSOME_X:8830122-8830133	8		tga	3	null	null
cku-80	RB964-C50	DEL	CHROMOSOME_I:11160143-11160155	9		t	1	null	null
cku-80	RB964-D50	DELINS	CHROMOSOME_X:8830129-8830143	10	GC		0	null	null
cku-80	RB964-C50	DEL	CHROMOSOME_X:273135-273151	11			0	null	null
cku-80	RB964-C50	DEL	CHROMOSOME_III:4731503-4731521	13		a	1	null	null
cku-80	RB964-D50	DEL	CHROMOSOME_I:6627601-6627624	16		aatttaccaatttacc	16	null	null
cku-80	RB964-C50	DEL	CHROMOSOME_IV:385506-385530	17		tccccttttcgt	12	null	null
cku-80	RB964-C50	DEL	CHROMOSOME_IV:1643807-1643833	19		ttttttttt	9	null	null
cku-80	RB964-C50	DELINS	CHROMOSOME_X:10153989-10154019	21	AACAAATCTT		0	FALSE	acaaatc
cku-80	RB964-C50	DEL	CHROMOSOME_IV:14980114-14980174	43		a	1	null	null
cku-80	RB964-C50	DEL	CHROMOSOME_I:4075124-4075246	87		aa	2	null	null
cku-80	RB964-D50	DEL	CHROMOSOME_II:13831368-13831490	87		t	1	null	null
cku-80	RB964-D50	DEL	CHROMOSOME_V:16730192-16730411	156		c	1	null	null
cku-80	RB964-C50	DEL	CHROMOSOME_V:4239576-4239991	296		a	1	null	null
cku-80	RB964-A50	DEL	CHROMOSOME_II:882645-883091	319		a	1	null	null
cku-80	RB964-D50	DEL	CHROMOSOME_V:17671459-17675962	3216		tatatga	7	null	null
cku-80	RB964-D50	TDINS	CHROMOSOME_V:17671455-17676033	3270	AT		0	null	null
cku-80	RB964-C50	TD	CHROMOSOME_IV:1763172-1776168	9283			0	null	null
cku-80	RB964-A50	TDINS	CHROMOSOME_V:17244107-17257925	9870	GGGCAAATTTT		0	TRUE	aaaattt
lig-4	RB873-E50	DEL	CHROMOSOME_III:5474894-5474897	2			0	null	null
lig-4	RB873-B50	DEL	CHROMOSOME_V:15814964-15814968	3		t	1	null	null
lig-4	RB873-A50	DELINS	CHROMOSOME_I:13588646-13588650	3	ATGG		0	null	null
lig-4	RB873-B50	DELINS	CHROMOSOME_I:2250740-2250745	4	C		0	null	null
lig-4	RB873-B50	DEL	CHROMOSOME_II:10286631-10286636	4		tg	2	null	null
lig-4	RB873-A50	DEL	CHROMOSOME_II:3935672-3935677	4		gc	2	null	null
lig-4	RB873-A50	DEL	CHROMOSOME_II:7891865-7891872	5		tc	2	null	null
lig-4	RB873-A50	DEL	CHROMOSOME_V:8395896-8395903	5		a	1	null	null
lig-4	RB873-E50	DEL	CHROMOSOME_II:11036503-11036510	5		tt	2	null	null
lig-4	RB873-B50	DELINS	CHROMOSOME_IV:12948357-12948366	6	AATT		0	null	null
lig-4	RB873-B50	DEL	CHROMOSOME_II:12081576-12081585	6			0	null	null
lig-4	RB873-B50	DEL	CHROMOSOME_I:4169396-4169406	7			0	null	null
lig-4	RB873-E50	DEL	CHROMOSOME_III:11938088-11938099	8		agagaatg	8	null	null
lig-4	RB873-B50	DEL	CHROMOSOME_I:11486011-11486023	9			0	null	null
lig-4	RB873-B50	DEL	CHROMOSOME_V:16577921-16577937	11		t	1	null	null
lig-4	RB873-A50	DEL	CHROMOSOME_V:11900080-11900101	15		t	1	null	null
lig-4	RB873-B50	DEL	CHROMOSOME_IV:969110-969250	100		t	1	null	null
lig-4	RB873-B50	DEL	CHROMOSOME_I:14274955-14275100	103		tttt	4	null	null
lig-4	RB873-A50	TD	CHROMOSOME_V:3555463-3565935	7480			0	null	null
lig-4	RB873-A50	DELINS	CHROMOSOME_V:7659589-7689173	21131	AT		0	null	null
lig-4	RB873-B50	TD	CHROMOSOME_I:2141225-2236290	67904			0	null	null
N2	N2_3_60	DEL	CHROMOSOME_II:13447126-13447130	2		ga	2	null	null
N2	N2_4_60	DEL	CHROMOSOME_II:11519273-11519277	2			0	null	null
N2	N2_50_60	DELINS	CHROMOSOME_V:12400540-12400543	2	CAAAGCG		0	FALSE	ctttg
N2	N2_2_60	DEL	CHROMOSOME_V:18324031-18324040	6			0	null	null
N2	N2_2_60	DEL	CHROMOSOME_II:10938396-10938407	7		at	2	null	null
N2	N2_2_60	DEL	CHROMOSOME_X:16256715-16256732	11		tacat	5	null	null
N2	N2_4_60	DEL	CHROMOSOME_I:4336433-4336458	18		atat	4	null	null
N2	N2_3_60	DELINS	CHROMOSOME_III:1407819-1407998	128	AGTCAC		0	FALSE	tcac
polq-1	XF152_E50	DEL	CHROMOSOME_V:3108891-3124884	11424			0	null	null
polq-1	XF152_E50	DEL	CHROMOSOME_V:15463372-15485195	15588		ca	2	null	null
polq-1	XF152_I50	DEL	CHROMOSOME_IV:8034493-8061649	19397			0	null	null

## Sheet: SNVs
Genotype	Location	Strain	Ref	Alt	Mutation
N2	CHROMOSOME_II:5973139-5973139	N2_2_60	G	A	GC->AT
N2	CHROMOSOME_II:5973140-5973140	N2_2_60	A	C	AT->CG
N2	CHROMOSOME_I:985014-985014	N2_50_60	G	A	GC->AT
N2	CHROMOSOME_IV:7646075-7646075	N2_4_60	G	T	GC->TA
N2	CHROMOSOME_V:10449445-10449445	N2_2_60	G	T	GC->TA
N2	CHROMOSOME_I:6160649-6160649	N2_3_60	G	A	GC->AT
N2	CHROMOSOME_I:6160650-6160650	N2_3_60	C	T	GC->AT
N2	CHROMOSOME_V:2030441-2030441	N2_4_60	G	A	GC->AT
N2	CHROMOSOME_X:17627142-17627142	N2_50_60	A	T	AT->TA
N2	CHROMOSOME_II:12053075-12053075	N2_50_60	C	A	GC->TA
N2	CHROMOSOME_V:16782371-16782371	N2_4_60	C	T	GC->AT
N2	CHROMOSOME_V:19897909-19897909	N2_50_60	C	T	GC->AT
N2	CHROMOSOME_IV:8598750-8598750	N2_4_60	T	C	AT->GC
N2	CHROMOSOME_V:14192952-14192952	N2_50_60	G	A	GC->AT
N2	CHROMOSOME_III:11881431-11881431	N2_4_60	G	A	GC->AT
N2	CHROMOSOME_I:9274227-9274227	N2_4_60	C	A	GC->TA
N2	CHROMOSOME_III:2739947-2739947	N2_4_60	T	A	AT->TA
N2	CHROMOSOME_III:2659031-2659031	N2_2_60	A	T	AT->TA
N2	CHROMOSOME_I:2891539-2891539	N2_4_60	T	A	AT->TA
N2	CHROMOSOME_X:8870079-8870079	N2_50_60	T	A	AT->TA
N2	CHROMOSOME_III:2033613-2033613	N2_50_60	A	T	AT->TA
N2	CHROMOSOME_IV:5202615-5202615	N2_4_60	C	G	GC->CG
N2	CHROMOSOME_I:3890420-3890420	N2_4_60	G	C	GC->CG
N2	CHROMOSOME_V:3292989-3292989	N2_4_60	A	C	AT->CG
N2	CHROMOSOME_I:7978691-7978691	N2_2_60	T	A	AT->TA
N2	CHROMOSOME_III:7258293-7258293	N2_50_60	A	T	AT->TA
N2	CHROMOSOME_X:9457408-9457408	N2_4_60	G	A	GC->AT
N2	CHROMOSOME_III:13608292-13608292	N2_50_60	C	G	GC->CG
N2	CHROMOSOME_III:8982996-8982996	N2_50_60	C	T	GC->AT
N2	CHROMOSOME_II:6114237-6114237	N2_4_60	G	T	GC->TA
N2	CHROMOSOME_X:9028216-9028216	N2_2_60	G	A	GC->AT
N2	CHROMOSOME_III:4687926-4687926	N2_2_60	A	T	AT->TA
N2	CHROMOSOME_X:674159-674159	N2_50_60	T	C	AT->GC
N2	CHROMOSOME_I:12207623-12207623	N2_2_60	A	G	AT->GC
N2	CHROMOSOME_III:4123106-4123106	N2_2_60	T	C	AT->GC
N2	CHROMOSOME_III:10391770-10391770	N2_50_60	G	A	GC->AT
N2	CHROMOSOME_IV:7730646-7730646	N2_2_60	A	T	AT->TA
N2	CHROMOSOME_IV:9169029-9169029	N2_50_60	A	G	AT->GC
N2	CHROMOSOME_I:2787800-2787800	N2_2_60	C	T	GC->AT
N2	CHROMOSOME_III:8787151-8787151	N2_50_60	A	T	AT->TA
N2	CHROMOSOME_III:9113544-9113544	N2_4_60	G	A	GC->AT
N2	CHROMOSOME_IV:671380-671380	N2_4_60	C	G	GC->CG
N2	CHROMOSOME_III:1300482-1300482	N2_2_60	C	T	GC->AT
N2	CHROMOSOME_III:6219484-6219484	N2_3_60	C	A	GC->TA
N2	CHROMOSOME_II:2174934-2174934	N2_4_60	A	G	AT->GC
N2	CHROMOSOME_II:2885345-2885345	N2_3_60	A	T	AT->TA
N2	CHROMOSOME_II:3022008-3022008	N2_3_60	C	G	GC->CG
N2	CHROMOSOME_II:4117811-4117811	N2_3_60	G	C	GC->CG
N2	CHROMOSOME_II:6736806-6736806	N2_2_60	A	C	AT->CG
N2	CHROMOSOME_III:3018998-3018998	N2_3_60	G	A	GC->AT
N2	CHROMOSOME_III:5892370-5892370	N2_50_60	C	T	GC->AT
N2	CHROMOSOME_IV:2276914-2276914	N2_2_60	T	C	AT->GC
N2	CHROMOSOME_IV:5518628-5518628	N2_3_60	A	C	AT->CG
N2	CHROMOSOME_IV:16029420-16029420	N2_3_60	G	A	GC->AT
N2	CHROMOSOME_V:9217464-9217464	N2_3_60	T	A	AT->TA
N2	CHROMOSOME_V:9864056-9864056	N2_3_60	A	G	AT->GC
N2	CHROMOSOME_V:10305580-10305580	N2_2_60	C	T	GC->AT
N2	CHROMOSOME_V:14119415-14119415	N2_2_60	A	T	AT->TA
lig-4	CHROMOSOME_III:2189960-2189960	RB873-B50	A	T	AT->TA
lig-4	CHROMOSOME_IV:16266253-16266253	RB873-B50	G	A	GC->AT
lig-4	CHROMOSOME_II:5218950-5218950	RB873-B50	A	T	AT->TA
lig-4	CHROMOSOME_III:12457343-12457343	RB873-A50	A	T	AT->TA
lig-4	CHROMOSOME_II:610725-610725	RB873-B50	G	A	GC->AT
lig-4	CHROMOSOME_III:7549797-7549797	RB873-E50	G	A	GC->AT
lig-4	CHROMOSOME_III:7549790-7549790	RB873-E50	A	G	AT->GC
lig-4	CHROMOSOME_III:12342210-12342210	RB873-B50	A	G	AT->GC
lig-4	CHROMOSOME_V:4537707-4537707	RB873-B50	A	T	AT->TA
lig-4	CHROMOSOME_III:1557439-1557439	RB873-E50	G	T	GC->TA
lig-4	CHROMOSOME_III:7549831-7549831	RB873-E50	G	T	GC->TA
lig-4	CHROMOSOME_IV:13446527-13446527	RB873-E50	A	T	AT->TA
lig-4	CHROMOSOME_I:13588643-13588643	RB873-A50	T	A	AT->TA
lig-4	CHROMOSOME_IV:11921478-11921478	RB873-E50	C	A	GC->TA
lig-4	CHROMOSOME_I:2304421-2304421	RB873-B50	G	T	GC->TA
lig-4	CHROMOSOME_I:2333348-2333348	RB873-B50	T	C	AT->GC
lig-4	CHROMOSOME_I:2960237-2960237	RB873-E50	T	A	AT->TA
lig-4	CHROMOSOME_I:3904231-3904231	RB873-A50	C	A	GC->TA
lig-4	CHROMOSOME_I:5334581-5334581	RB873-E50	A	G	AT->GC
lig-4	CHROMOSOME_I:6246405-6246405	RB873-E50	G	C	GC->CG
lig-4	CHROMOSOME_I:6441314-6441314	RB873-A50	C	T	GC->AT
lig-4	CHROMOSOME_I:7284467-7284467	RB873-B50	T	A	AT->TA
lig-4	CHROMOSOME_I:10120911-10120911	RB873-A50	T	G	AT->CG
lig-4	CHROMOSOME_I:12499478-12499478	RB873-B50	G	A	GC->AT
lig-4	CHROMOSOME_II:510913-510913	RB873-B50	T	A	AT->TA
lig-4	CHROMOSOME_II:510920-510920	RB873-B50	T	A	AT->TA
lig-4	CHROMOSOME_II:610702-610702	RB873-B50	G	T	GC->TA
lig-4	CHROMOSOME_II:610707-610707	RB873-B50	G	A	GC->AT
lig-4	CHROMOSOME_II:1574845-1574845	RB873-E50	C	T	GC->AT
lig-4	CHROMOSOME_II:4597247-4597247	RB873-A50	T	A	AT->TA
lig-4	CHROMOSOME_II:6737172-6737172	RB873-B50	G	A	GC->AT
lig-4	CHROMOSOME_II:7628239-7628239	RB873-B50	A	C	AT->CG
lig-4	CHROMOSOME_II:8191010-8191010	RB873-A50	G	T	GC->TA
lig-4	CHROMOSOME_II:9924233-9924233	RB873-B50	G	A	GC->AT
lig-4	CHROMOSOME_II:10015715-10015715	RB873-A50	T	G	AT->CG
lig-4	CHROMOSOME_II:11484828-11484828	RB873-A50	C	G	GC->CG
lig-4	CHROMOSOME_II:14412504-14412504	RB873-A50	C	A	GC->TA
lig-4	CHROMOSOME_III:966860-966860	RB873-A50	T	C	AT->GC
lig-4	CHROMOSOME_III:3397918-3397918	RB873-A50	G	A	GC->AT
lig-4	CHROMOSOME_III:6982009-6982009	RB873-B50	T	G	AT->CG
lig-4	CHROMOSOME_III:7589201-7589201	RB873-E50	T	A	AT->TA
lig-4	CHROMOSOME_III:8842592-8842592	RB873-E50	G	A	GC->AT
lig-4	CHROMOSOME_III:9769411-9769411	RB873-A50	A	T	AT->TA
lig-4	CHROMOSOME_III:10162717-10162717	RB873-B50	G	A	GC->AT
lig-4	CHROMOSOME_III:11633237-11633237	RB873-B50	T	A	AT->TA
lig-4	CHROMOSOME_III:12676667-12676667	RB873-E50	A	T	AT->TA
lig-4	CHROMOSOME_III:13041063-13041063	RB873-A50	T	C	AT->GC
lig-4	CHROMOSOME_III:13552957-13552957	RB873-E50	C	T	GC->AT
lig-4	CHROMOSOME_IV:1101649-1101649	RB873-E50	C	A	GC->TA
lig-4	CHROMOSOME_IV:2790869-2790869	RB873-A50	G	C	GC->CG
lig-4	CHROMOSOME_IV:2811240-2811240	RB873-B50	C	T	GC->AT
lig-4	CHROMOSOME_IV:3646524-3646524	RB873-A50	C	T	GC->AT
lig-4	CHROMOSOME_IV:4195503-4195503	RB873-A50	A	T	AT->TA
lig-4	CHROMOSOME_IV:7623598-7623598	RB873-E50	T	C	AT->GC
lig-4	CHROMOSOME_IV:9005972-9005972	RB873-A50	C	T	GC->AT
lig-4	CHROMOSOME_IV:14732137-14732137	RB873-E50	A	T	AT->TA
lig-4	CHROMOSOME_V:3275522-3275522	RB873-A50	C	A	GC->TA
lig-4	CHROMOSOME_V:7527833-7527833	RB873-E50	T	A	AT->TA
lig-4	CHROMOSOME_V:8158942-8158942	RB873-B50	A	G	AT->GC
lig-4	CHROMOSOME_V:9367435-9367435	RB873-A50	G	A	GC->AT
lig-4	CHROMOSOME_V:10205321-10205321	RB873-A50	A	G	AT->GC
lig-4	CHROMOSOME_V:11435674-11435674	RB873-B50	C	T	GC->AT
lig-4	CHROMOSOME_V:11720127-11720127	RB873-A50	T	G	AT->CG
lig-4	CHROMOSOME_V:11824772-11824772	RB873-A50	G	A	GC->AT
lig-4	CHROMOSOME_V:11991223-11991223	RB873-B50	G	T	GC->TA
lig-4	CHROMOSOME_V:13324205-13324205	RB873-B50	C	T	GC->AT
lig-4	CHROMOSOME_V:16096832-16096832	RB873-E50	T	A	AT->TA
lig-4	CHROMOSOME_V:16626189-16626189	RB873-A50	T	C	AT->GC
lig-4	CHROMOSOME_V:18969772-18969772	RB873-A50	A	T	AT->TA
lig-4	CHROMOSOME_V:19177512-19177512	RB873-A50	A	T	AT->TA
lig-4	CHROMOSOME_V:20862434-20862434	RB873-E50	T	A	AT->TA
lig-4	CHROMOSOME_X:1462596-1462596	RB873-E50	C	A	GC->TA
lig-4	CHROMOSOME_X:3343103-3343103	RB873-E50	A	G	AT->GC
lig-4	CHROMOSOME_X:5190137-5190137	RB873-A50	G	T	GC->TA
lig-4	CHROMOSOME_X:5989300-5989300	RB873-A50	A	G	AT->GC
lig-4	CHROMOSOME_X:7058678-7058678	RB873-A50	C	A	GC->TA
lig-4	CHROMOSOME_X:7417467-7417467	RB873-E50	T	C	AT->GC
lig-4	CHROMOSOME_X:7852635-7852635	RB873-A50	G	C	GC->CG
lig-4	CHROMOSOME_X:7852646-7852646	RB873-A50	A	C	AT->CG
lig-4	CHROMOSOME_X:9302940-9302940	RB873-A50	A	T	AT->TA
lig-4	CHROMOSOME_X:9637873-9637873	RB873-A50	C	A	GC->TA
lig-4	CHROMOSOME_X:10033639-10033639	RB873-A50	C	T	GC->AT
lig-4	CHROMOSOME_X:10312660-10312660	RB873-A50	T	A	AT->TA
lig-4	CHROMOSOME_X:14616875-14616875	RB873-A50	T	C	AT->GC
lig-4	CHROMOSOME_X:16399350-16399350	RB873-B50	A	G	AT->GC
lig-4	CHROMOSOME_X:16825942-16825942	RB873-E50	G	T	GC->TA
lig-4	CHROMOSOME_X:17030116-17030116	RB873-B50	A	T	AT->TA
lig-4	CHROMOSOME_X:17372893-17372893	RB873-A50	G	A	GC->AT
cku-80	CHROMOSOME_I:681466-681466	RB964-D50	T	A	AT->TA
cku-80	CHROMOSOME_II:1423579-1423579	RB964-C50	A	C	AT->CG
cku-80	CHROMOSOME_III:263877-263877	RB964-D50	C	T	GC->AT
cku-80	CHROMOSOME_V:19913281-19913281	RB964-D50	T	A	AT->TA
cku-80	CHROMOSOME_I:12970867-12970867	RB964-D50	T	A	AT->TA
cku-80	CHROMOSOME_V:19540020-19540020	RB964-D50	A	G	AT->GC
cku-80	CHROMOSOME_I:319860-319860	RB964-C50	C	T	GC->AT
cku-80	CHROMOSOME_I:612905-612905	RB964-D50	A	T	AT->TA
cku-80	CHROMOSOME_I:2333740-2333740	RB964-D50	T	A	AT->TA
cku-80	CHROMOSOME_I:4891324-4891324	RB964-A50	A	G	AT->GC
cku-80	CHROMOSOME_I:4891445-4891445	RB964-A50	G	T	GC->TA
cku-80	CHROMOSOME_I:5344922-5344922	RB964-A50	C	A	GC->TA
cku-80	CHROMOSOME_I:5754504-5754504	RB964-A50	G	A	GC->AT
cku-80	CHROMOSOME_I:6381220-6381220	RB964-C50	A	C	AT->CG
cku-80	CHROMOSOME_I:8212999-8212999	RB964-D50	A	T	AT->TA
cku-80	CHROMOSOME_I:8220604-8220604	RB964-A50	C	T	GC->AT
cku-80	CHROMOSOME_I:9294829-9294829	RB964-D50	C	T	GC->AT
cku-80	CHROMOSOME_II:883100-883100	RB964-A50	G	T	GC->TA
cku-80	CHROMOSOME_II:1573431-1573431	RB964-C50	T	G	AT->CG
cku-80	CHROMOSOME_II:1573433-1573433	RB964-C50	C	A	GC->TA
cku-80	CHROMOSOME_II:2683293-2683293	RB964-C50	A	G	AT->GC
cku-80	CHROMOSOME_II:6360331-6360331	RB964-A50	T	G	AT->CG
cku-80	CHROMOSOME_II:9622760-9622760	RB964-C50	G	A	GC->AT
cku-80	CHROMOSOME_II:11408768-11408768	RB964-C50	A	T	AT->TA
cku-80	CHROMOSOME_III:1642233-1642233	RB964-D50	T	A	AT->TA
cku-80	CHROMOSOME_III:3053190-3053190	RB964-D50	A	G	AT->GC
cku-80	CHROMOSOME_III:4247419-4247419	RB964-D50	G	T	GC->TA
cku-80	CHROMOSOME_III:5205526-5205526	RB964-D50	T	G	AT->CG
cku-80	CHROMOSOME_III:6456770-6456770	RB964-C50	A	G	AT->GC
cku-80	CHROMOSOME_III:9485934-9485934	RB964-D50	A	C	AT->CG
cku-80	CHROMOSOME_III:11711822-11711822	RB964-A50	C	T	GC->AT
cku-80	CHROMOSOME_III:12088362-12088362	RB964-D50	T	A	AT->TA
cku-80	CHROMOSOME_IV:864491-864491	RB964-D50	A	G	AT->GC
cku-80	CHROMOSOME_IV:3327123-3327123	RB964-C50	T	C	AT->GC
cku-80	CHROMOSOME_IV:5750413-5750413	RB964-A50	T	A	AT->TA
cku-80	CHROMOSOME_IV:8102813-8102813	RB964-C50	G	T	GC->TA
cku-80	CHROMOSOME_IV:8830416-8830416	RB964-C50	A	T	AT->TA
cku-80	CHROMOSOME_IV:9464427-9464427	RB964-A50	T	A	AT->TA
cku-80	CHROMOSOME_IV:9893604-9893604	RB964-D50	T	G	AT->CG
cku-80	CHROMOSOME_IV:10458428-10458428	RB964-D50	T	A	AT->TA
cku-80	CHROMOSOME_IV:13700119-13700119	RB964-A50	C	A	GC->TA
cku-80	CHROMOSOME_IV:14272005-14272005	RB964-D50	C	T	GC->AT
cku-80	CHROMOSOME_IV:14388364-14388364	RB964-C50	G	A	GC->AT
cku-80	CHROMOSOME_IV:14961232-14961232	RB964-C50	C	A	GC->TA
cku-80	CHROMOSOME_IV:14980033-14980033	RB964-C50	C	A	GC->TA
cku-80	CHROMOSOME_IV:16544604-16544604	RB964-C50	A	G	AT->GC
cku-80	CHROMOSOME_IV:17304236-17304236	RB964-A50	G	T	GC->TA
cku-80	CHROMOSOME_V:255597-255597	RB964-A50	T	G	AT->CG
cku-80	CHROMOSOME_V:2684949-2684949	RB964-C50	C	T	GC->AT
cku-80	CHROMOSOME_V:5302932-5302932	RB964-D50	G	T	GC->TA
cku-80	CHROMOSOME_V:5567275-5567275	RB964-D50	A	T	AT->TA
cku-80	CHROMOSOME_V:6128142-6128142	RB964-D50	T	C	AT->GC
cku-80	CHROMOSOME_V:7334750-7334750	RB964-D50	T	A	AT->TA
cku-80	CHROMOSOME_V:7334751-7334751	RB964-D50	A	T	AT->TA
cku-80	CHROMOSOME_V:7334756-7334756	RB964-D50	T	C	AT->GC
cku-80	CHROMOSOME_V:7334763-7334763	RB964-D50	G	A	GC->AT
cku-80	CHROMOSOME_V:7393262-7393262	RB964-C50	A	C	AT->CG
cku-80	CHROMOSOME_V:12397900-12397900	RB964-D50	T	C	AT->GC
cku-80	CHROMOSOME_V:13817062-13817062	RB964-C50	A	C	AT->CG
cku-80	CHROMOSOME_V:16640747-16640747	RB964-A50	T	A	AT->TA
cku-80	CHROMOSOME_V:17470000-17470000	RB964-D50	A	C	AT->CG
cku-80	CHROMOSOME_V:19301661-19301661	RB964-D50	G	T	GC->TA
cku-80	CHROMOSOME_V:19795251-19795251	RB964-C50	T	C	AT->GC
cku-80	CHROMOSOME_X:1533362-1533362	RB964-C50	C	A	GC->TA
cku-80	CHROMOSOME_X:2454437-2454437	RB964-C50	T	A	AT->TA
cku-80	CHROMOSOME_X:3304785-3304785	RB964-D50	T	A	AT->TA
cku-80	CHROMOSOME_X:4534226-4534226	RB964-C50	C	A	GC->TA
cku-80	CHROMOSOME_X:4755360-4755360	RB964-C50	T	C	AT->GC
cku-80	CHROMOSOME_X:5567501-5567501	RB964-D50	C	A	GC->TA
cku-80	CHROMOSOME_X:8687341-8687341	RB964-D50	G	T	GC->TA
cku-80	CHROMOSOME_X:12442928-12442928	RB964-A50	A	G	AT->GC
cku-80	CHROMOSOME_X:12485157-12485157	RB964-C50	G	A	GC->AT
cku-80	CHROMOSOME_X:14591915-14591915	RB964-C50	T	C	AT->GC
cku-80	CHROMOSOME_X:15157388-15157388	RB964-D50	C	G	GC->CG
cku-80	CHROMOSOME_X:15848754-15848754	RB964-D50	A	T	AT->TA
cku-80	CHROMOSOME_X:17166700-17166700	RB964-C50	G	A	GC->AT
brc-1	CHROMOSOME_IV:1291081-1291081	XF1319_D58	A	G	AT->GC
brc-1	CHROMOSOME_V:940783-940783	XF1319_D58	T	C	AT->GC
brc-1	CHROMOSOME_II:1362228-1362228	XF1319_F58	A	T	AT->TA
brc-1	CHROMOSOME_I:14192092-14192092	XF1319_F58	A	G	AT->GC
brc-1	CHROMOSOME_III:10856212-10856212	XF1319_F58	A	T	AT->TA
brc-1	CHROMOSOME_IV:207583-207583	XF1319_D58	T	G	AT->CG
brc-1	CHROMOSOME_II:4988544-4988544	XF1319_F58	T	A	AT->TA
brc-1	CHROMOSOME_III:2462109-2462109	XF1319_A58	A	T	AT->TA
brc-1	CHROMOSOME_III:12866484-12866484	XF1319_D58	A	C	AT->CG
brc-1	CHROMOSOME_III:11239957-11239957	XF1319_F58	G	A	GC->AT
brc-1	CHROMOSOME_I:2166316-2166316	XF1319_F58	A	T	AT->TA
brc-1	CHROMOSOME_III:203310-203310	XF1319_F58	G	A	GC->AT
brc-1	CHROMOSOME_IV:13389700-13389700	XF1319_F58	A	T	AT->TA
brc-1	CHROMOSOME_V:2060893-2060893	XF1319_F58	T	A	AT->TA
brc-1	CHROMOSOME_IV:13696954-13696954	XF1319_F58	G	T	GC->TA
brc-1	CHROMOSOME_I:1501427-1501427	XF1319_F58	A	C	AT->CG
brc-1	CHROMOSOME_I:9972764-9972764	XF1319_F58	T	A	AT->TA
brc-1	CHROMOSOME_IV:16552331-16552331	XF1319_F58	G	A	GC->AT
brc-1	CHROMOSOME_X:2624757-2624757	XF1319_F58	G	C	GC->CG
brc-1	CHROMOSOME_III:786277-786277	XF1319_F58	T	A	AT->TA
brc-1	CHROMOSOME_IV:8817487-8817487	XF1319_F58	C	A	GC->TA
brc-1	CHROMOSOME_IV:709533-709533	XF1319_F58	G	C	GC->CG
brc-1	CHROMOSOME_III:12011132-12011132	XF1319_A58	G	A	GC->AT
brc-1	CHROMOSOME_V:8514163-8514163	XF1319_F58	A	C	AT->CG
brc-1	CHROMOSOME_II:10473606-10473606	XF1319_F58	A	T	AT->TA
brc-1	CHROMOSOME_III:5640396-5640396	XF1319_F58	C	T	GC->AT
brc-1	CHROMOSOME_IV:3073267-3073267	XF1319_D58	T	A	AT->TA
brc-1	CHROMOSOME_V:14693228-14693228	XF1319_F58	A	C	AT->CG
brc-1	CHROMOSOME_III:11729509-11729509	XF1319_D58	G	T	GC->TA
brc-1	CHROMOSOME_I:8570798-8570798	XF1319_F58	G	A	GC->AT
brc-1	CHROMOSOME_IV:13702128-13702128	XF1319_F58	T	A	AT->TA
brc-1	CHROMOSOME_II:9245446-9245446	XF1319_A58	C	T	GC->AT
brc-1	CHROMOSOME_V:9499396-9499396	XF1319_F58	G	T	GC->TA
brc-1	CHROMOSOME_X:5115321-5115321	XF1319_F58	G	A	GC->AT
brc-1	CHROMOSOME_I:1816234-1816234	XF1319_A58	T	C	AT->GC
brc-1	CHROMOSOME_X:7907896-7907896	XF1319_F58	T	G	AT->CG
brc-1	CHROMOSOME_IV:10153725-10153725	XF1319_F58	T	G	AT->CG
brc-1	CHROMOSOME_II:11411771-11411771	XF1319_F58	G	A	GC->AT
brc-1	CHROMOSOME_V:19989219-19989219	XF1319_D58	G	A	GC->AT
brc-1	CHROMOSOME_IV:14958068-14958068	XF1319_A58	A	T	AT->TA
brc-1	CHROMOSOME_I:1085146-1085146	XF1319_A58	C	T	GC->AT
brc-1	CHROMOSOME_I:3922464-3922464	XF1319_A58	A	G	AT->GC
brc-1	CHROMOSOME_I:7399234-7399234	XF1319_D58	T	C	AT->GC
brc-1	CHROMOSOME_I:9988036-9988036	XF1319_A58	G	T	GC->TA
brc-1	CHROMOSOME_I:11972472-11972472	XF1319_A58	T	G	AT->CG
brc-1	CHROMOSOME_II:456601-456601	XF1319_A58	T	C	AT->GC
brc-1	CHROMOSOME_II:639158-639158	XF1319_D58	T	G	AT->CG
brc-1	CHROMOSOME_II:2045903-2045903	XF1319_D58	T	C	AT->GC
brc-1	CHROMOSOME_II:10156538-10156538	XF1319_F58	T	G	AT->CG
brc-1	CHROMOSOME_III:3562108-3562108	XF1319_A58	T	A	AT->TA
brc-1	CHROMOSOME_III:5626735-5626735	XF1319_A58	C	T	GC->AT
brc-1	CHROMOSOME_III:7753176-7753176	XF1319_D58	T	A	AT->TA
brc-1	CHROMOSOME_III:9623261-9623261	XF1319_D58	A	T	AT->TA
brc-1	CHROMOSOME_IV:3991615-3991615	XF1319_A58	T	A	AT->TA
brc-1	CHROMOSOME_IV:4341012-4341012	XF1319_A58	A	G	AT->GC
brc-1	CHROMOSOME_IV:5012240-5012240	XF1319_D58	G	C	GC->CG
brc-1	CHROMOSOME_IV:5169362-5169362	XF1319_D58	A	C	AT->CG
brc-1	CHROMOSOME_IV:7664942-7664942	XF1319_D58	A	G	AT->GC
brc-1	CHROMOSOME_IV:7677157-7677157	XF1319_D58	G	A	GC->AT
brc-1	CHROMOSOME_IV:17391533-17391533	XF1319_A58	G	A	GC->AT
brc-1	CHROMOSOME_V:8960-8960	XF1319_A58	C	A	GC->TA
brc-1	CHROMOSOME_V:562341-562341	XF1319_A58	G	A	GC->AT
brc-1	CHROMOSOME_V:890715-890715	XF1319_D58	C	T	GC->AT
brc-1	CHROMOSOME_V:1394033-1394033	XF1319_D58	G	A	GC->AT
brc-1	CHROMOSOME_V:3406290-3406290	XF1319_F58	T	C	AT->GC
brc-1	CHROMOSOME_V:5694232-5694232	XF1319_D58	A	C	AT->CG
brc-1	CHROMOSOME_V:7979733-7979733	XF1319_D58	G	A	GC->AT
brc-1	CHROMOSOME_V:10350540-10350540	XF1319_A58	A	G	AT->GC
brc-1	CHROMOSOME_V:10534321-10534321	XF1319_D58	A	C	AT->CG
brc-1	CHROMOSOME_V:11530292-11530292	XF1319_A58	T	C	AT->GC
brc-1	CHROMOSOME_V:13317720-13317720	XF1319_D58	C	T	GC->AT
brc-1	CHROMOSOME_V:14405848-14405848	XF1319_A58	A	C	AT->CG
brc-1	CHROMOSOME_V:15228291-15228291	XF1319_D58	G	T	GC->TA
brc-1	CHROMOSOME_X:488058-488058	XF1319_A58	C	T	GC->AT
brc-1	CHROMOSOME_X:2405383-2405383	XF1319_A58	C	T	GC->AT
brc-1	CHROMOSOME_X:6185714-6185714	XF1319_F58	C	T	GC->AT
brc-1	CHROMOSOME_X:6644539-6644539	XF1319_D58	A	G	AT->GC
brc-1	CHROMOSOME_X:8613402-8613402	XF1319_A58	T	A	AT->TA
brc-1	CHROMOSOME_X:9051495-9051495	XF1319_F58	C	G	GC->CG
brc-1	CHROMOSOME_X:10537121-10537121	XF1319_A58	T	C	AT->GC
brc-1	CHROMOSOME_X:10539793-10539793	XF1319_A58	T	A	AT->TA
brc-1	CHROMOSOME_X:10599414-10599414	XF1319_F58	C	T	GC->AT
brc-1	CHROMOSOME_X:12604474-12604474	XF1319_F58	G	A	GC->AT
brd-1 polq-1	CHROMOSOME_IV:16481406-16481406	XF1340_A40	G	A	GC->AT
brd-1 polq-1	CHROMOSOME_IV:16481430-16481430	XF1340_A40	T	C	AT->GC
brd-1 polq-1	CHROMOSOME_IV:3057835-3057835	XF1340_B40	T	G	AT->CG
brd-1 polq-1	CHROMOSOME_IV:3057838-3057838	XF1340_B40	A	T	AT->TA
brd-1 polq-1	CHROMOSOME_II:11803790-11803790	XF1340_A40	T	G	AT->CG
brd-1 polq-1	CHROMOSOME_II:3147220-3147220	XF1340_B40	A	T	AT->TA
brd-1 polq-1	CHROMOSOME_I:4611729-4611729	XF1340_A40	G	A	GC->AT
brd-1 polq-1	CHROMOSOME_IV:3057038-3057038	XF1340_B40	T	A	AT->TA
brd-1 polq-1	CHROMOSOME_IV:4360133-4360133	XF1340_J40	G	A	GC->AT
brd-1 polq-1	CHROMOSOME_II:11803864-11803864	XF1340_A40	G	A	GC->AT
brd-1 polq-1	CHROMOSOME_IV:2339281-2339281	XF1340_B40	T	A	AT->TA
brd-1 polq-1	CHROMOSOME_V:17826950-17826950	XF1340_B40	G	A	GC->AT
brd-1 polq-1	CHROMOSOME_I:1464215-1464215	XF1340_B40	C	T	GC->AT
brd-1 polq-1	CHROMOSOME_I:11330401-11330401	XF1340_J40	G	A	GC->AT
brd-1 polq-1	CHROMOSOME_III:11593347-11593347	XF1340_J40	C	T	GC->AT
brd-1 polq-1	CHROMOSOME_IV:12526632-12526632	XF1340_A40	T	C	AT->GC
brd-1 polq-1	CHROMOSOME_X:10221036-10221036	XF1340_B40	G	C	GC->CG
brd-1 polq-1	CHROMOSOME_IV:12152956-12152956	XF1340_B40	T	A	AT->TA
brd-1 polq-1	CHROMOSOME_I:3047276-3047276	XF1340_A40	A	G	AT->GC
brd-1 polq-1	CHROMOSOME_I:162510-162510	XF1340_B40	A	G	AT->GC
brd-1 polq-1	CHROMOSOME_I:4060258-4060258	XF1340_B40	A	C	AT->CG
brd-1 polq-1	CHROMOSOME_I:4129886-4129886	XF1340_B40	C	T	GC->AT
brd-1 polq-1	CHROMOSOME_I:5550364-5550364	XF1340_J40	T	C	AT->GC
brd-1 polq-1	CHROMOSOME_I:5727794-5727794	XF1340_B40	C	T	GC->AT
brd-1 polq-1	CHROMOSOME_I:5768927-5768927	XF1340_B40	G	A	GC->AT
brd-1 polq-1	CHROMOSOME_I:14522674-14522674	XF1340_J40	A	T	AT->TA
brd-1 polq-1	CHROMOSOME_II:6734220-6734220	XF1340_B40	A	T	AT->TA
brd-1 polq-1	CHROMOSOME_II:7389078-7389078	XF1340_J40	G	C	GC->CG
brd-1 polq-1	CHROMOSOME_II:8842432-8842432	XF1340_A40	C	T	GC->AT
brd-1 polq-1	CHROMOSOME_II:9305267-9305267	XF1340_A40	A	C	AT->CG
brd-1 polq-1	CHROMOSOME_II:10889260-10889260	XF1340_J40	A	T	AT->TA
brd-1 polq-1	CHROMOSOME_II:12133125-12133125	XF1340_A40	A	T	AT->TA
brd-1 polq-1	CHROMOSOME_II:13983359-13983359	XF1340_A40	C	T	GC->AT
brd-1 polq-1	CHROMOSOME_III:1920887-1920887	XF1340_J40	A	T	AT->TA
brd-1 polq-1	CHROMOSOME_III:6345584-6345584	XF1340_J40	C	T	GC->AT
brd-1 polq-1	CHROMOSOME_III:6724647-6724647	XF1340_B40	C	G	GC->CG
brd-1 polq-1	CHROMOSOME_III:7683348-7683348	XF1340_A40	G	T	GC->TA
brd-1 polq-1	CHROMOSOME_III:12748218-12748218	XF1340_J40	C	T	GC->AT
brd-1 polq-1	CHROMOSOME_IV:149862-149862	XF1340_J40	G	A	GC->AT
brd-1 polq-1	CHROMOSOME_IV:2397247-2397247	XF1340_J40	C	G	GC->CG
brd-1 polq-1	CHROMOSOME_IV:9626295-9626295	XF1340_B40	T	C	AT->GC
brd-1 polq-1	CHROMOSOME_IV:11138459-11138459	XF1340_A40	C	T	GC->AT
brd-1 polq-1	CHROMOSOME_IV:11444566-11444566	XF1340_J40	A	G	AT->GC
brd-1 polq-1	CHROMOSOME_IV:13933304-13933304	XF1340_B40	T	A	AT->TA
brd-1 polq-1	CHROMOSOME_IV:15261848-15261848	XF1340_A40	A	T	AT->TA
brd-1 polq-1	CHROMOSOME_V:3476946-3476946	XF1340_A40	C	A	GC->TA
brd-1 polq-1	CHROMOSOME_V:4062037-4062037	XF1340_B40	C	T	GC->AT
brd-1 polq-1	CHROMOSOME_V:6500898-6500898	XF1340_J40	G	T	GC->TA
brd-1 polq-1	CHROMOSOME_V:8055922-8055922	XF1340_J40	T	G	AT->CG
brd-1 polq-1	CHROMOSOME_V:12693681-12693681	XF1340_J40	G	C	GC->CG
brd-1 polq-1	CHROMOSOME_V:16236587-16236587	XF1340_J40	G	C	GC->CG
brd-1 polq-1	CHROMOSOME_V:18007167-18007167	XF1340_A40	C	G	GC->CG
brd-1 polq-1	CHROMOSOME_V:19662559-19662559	XF1340_B40	G	T	GC->TA
brd-1 polq-1	CHROMOSOME_X:336233-336233	XF1340_B40	T	A	AT->TA
brd-1 polq-1	CHROMOSOME_X:991732-991732	XF1340_A40	T	G	AT->CG
brd-1 polq-1	CHROMOSOME_X:3187830-3187830	XF1340_A40	A	T	AT->TA
brd-1 polq-1	CHROMOSOME_X:4555459-4555459	XF1340_B40	C	T	GC->AT
brd-1 polq-1	CHROMOSOME_X:5585543-5585543	XF1340_A40	A	C	AT->CG
brd-1 polq-1	CHROMOSOME_X:8672023-8672023	XF1340_J40	G	A	GC->AT
brd-1 polq-1	CHROMOSOME_X:9795426-9795426	XF1340_B40	A	T	AT->TA
brd-1 polq-1	CHROMOSOME_X:10132849-10132849	XF1340_A40	G	C	GC->CG
brd-1 polq-1	CHROMOSOME_X:14205009-14205009	XF1340_B40	C	G	GC->CG
brc-1 polq-1	CHROMOSOME_I:10314483-10314483	XF1352_E40	A	C	AT->CG
brc-1 polq-1	CHROMOSOME_I:9337341-9337341	XF1352_H40	G	C	GC->CG
brc-1 polq-1	CHROMOSOME_I:935979-935979	XF1352_G40	C	A	GC->TA
brc-1 polq-1	CHROMOSOME_IV:1396926-1396926	XF1352_G40	A	T	AT->TA
brc-1 polq-1	CHROMOSOME_II:10833438-10833438	XF1352_E40	G	C	GC->CG
brc-1 polq-1	CHROMOSOME_III:3087239-3087239	XF1352_G40	G	T	GC->TA
brc-1 polq-1	CHROMOSOME_V:17993973-17993973	XF1352_G40	C	T	GC->AT
brc-1 polq-1	CHROMOSOME_I:14885091-14885091	XF1352_G40	C	A	GC->TA
brc-1 polq-1	CHROMOSOME_X:14259608-14259608	XF1352_H40	G	C	GC->CG
brc-1 polq-1	CHROMOSOME_I:14885083-14885083	XF1352_G40	G	A	GC->AT
brc-1 polq-1	CHROMOSOME_III:5375462-5375462	XF1352_G40	T	C	AT->GC
brc-1 polq-1	CHROMOSOME_I:188452-188452	XF1352_G40	C	G	GC->CG
brc-1 polq-1	CHROMOSOME_I:1264360-1264360	XF1352_G40	T	C	AT->GC
brc-1 polq-1	CHROMOSOME_I:13522604-13522604	XF1352_G40	A	G	AT->GC
brc-1 polq-1	CHROMOSOME_I:12061337-12061337	XF1352_G40	A	C	AT->CG
brc-1 polq-1	CHROMOSOME_I:12061338-12061338	XF1352_G40	G	A	GC->AT
brc-1 polq-1	CHROMOSOME_V:18899449-18899449	XF1352_E40	A	T	AT->TA
brc-1 polq-1	CHROMOSOME_II:7430156-7430156	XF1352_G40	A	C	AT->CG
brc-1 polq-1	CHROMOSOME_II:1690394-1690394	XF1352_G40	C	T	GC->AT
brc-1 polq-1	CHROMOSOME_V:18827865-18827865	XF1352_H40	C	A	GC->TA
brc-1 polq-1	CHROMOSOME_III:12453583-12453583	XF1352_G40	A	T	AT->TA
brc-1 polq-1	CHROMOSOME_V:1864434-1864434	XF1352_G40	C	T	GC->AT
brc-1 polq-1	CHROMOSOME_V:17823186-17823186	XF1352_G40	A	G	AT->GC
brc-1 polq-1	CHROMOSOME_V:19108517-19108517	XF1352_G40	C	G	GC->CG
brc-1 polq-1	CHROMOSOME_V:2680043-2680043	XF1352_E40	C	T	GC->AT
brc-1 polq-1	CHROMOSOME_IV:9697089-9697089	XF1352_G40	A	G	AT->GC
brc-1 polq-1	CHROMOSOME_I:4277925-4277925	XF1352_G40	G	C	GC->CG
brc-1 polq-1	CHROMOSOME_X:12828947-12828947	XF1352_E40	C	T	GC->AT
brc-1 polq-1	CHROMOSOME_II:4116036-4116036	XF1352_E40	C	T	GC->AT
brc-1 polq-1	CHROMOSOME_V:20422473-20422473	XF1352_H40	C	G	GC->CG
brc-1 polq-1	CHROMOSOME_V:18857292-18857292	XF1352_E40	T	G	AT->CG
brc-1 polq-1	CHROMOSOME_II:5664573-5664573	XF1352_H40	G	T	GC->TA
brc-1 polq-1	CHROMOSOME_X:4553005-4553005	XF1352_G40	G	C	GC->CG
brc-1 polq-1	CHROMOSOME_I:5029235-5029235	XF1352_E40	G	T	GC->TA
brc-1 polq-1	CHROMOSOME_I:8630864-8630864	XF1352_G40	C	T	GC->AT
brc-1 polq-1	CHROMOSOME_II:9440285-9440285	XF1352_H40	T	G	AT->CG
brc-1 polq-1	CHROMOSOME_III:232537-232537	XF1352_H40	G	C	GC->CG
brc-1 polq-1	CHROMOSOME_III:8879472-8879472	XF1352_E40	T	G	AT->CG
brc-1 polq-1	CHROMOSOME_IV:9415952-9415952	XF1352_E40	G	C	GC->CG
brc-1 polq-1	CHROMOSOME_IV:12464572-12464572	XF1352_E40	T	A	AT->TA
brc-1 polq-1	CHROMOSOME_IV:13663068-13663068	XF1352_G40	G	A	GC->AT
brc-1 polq-1	CHROMOSOME_IV:17130060-17130060	XF1352_E40	G	A	GC->AT
brc-1 polq-1	CHROMOSOME_V:14962256-14962256	XF1352_H40	T	A	AT->TA
brc-1 polq-1	CHROMOSOME_V:15004051-15004051	XF1352_E40	A	C	AT->CG
brc-1 polq-1	CHROMOSOME_V:18325398-18325398	XF1352_H40	A	C	AT->CG
brc-1 polq-1	CHROMOSOME_X:5127609-5127609	XF1352_E40	T	G	AT->CG
brc-1 polq-1	CHROMOSOME_X:10033506-10033506	XF1352_E40	C	T	GC->AT
brc-1 polq-1	CHROMOSOME_X:14751201-14751201	XF1352_E40	G	A	GC->AT
brc-1 lig-4	CHROMOSOME_II:777958-777958	XF1421-B50	T	A	AT->TA
brc-1 lig-4	CHROMOSOME_II:503856-503856	XF1421-I50	A	C	AT->CG
brc-1 lig-4	CHROMOSOME_II:5643361-5643361	XF1421-I50	T	A	AT->TA
brc-1 lig-4	CHROMOSOME_V:10597520-10597520	XF1421-I50	A	C	AT->CG
brc-1 lig-4	CHROMOSOME_V:17160835-17160835	XF1421-I50	C	G	GC->CG
brc-1 lig-4	CHROMOSOME_I:1254118-1254118	XF1421-B50	C	A	GC->TA
brc-1 lig-4	CHROMOSOME_V:8130294-8130294	XF1421-A50	T	C	AT->GC
brc-1 lig-4	CHROMOSOME_I:860299-860299	XF1421-A50	T	A	AT->TA
brc-1 lig-4	CHROMOSOME_IV:15185848-15185848	XF1421-I50	A	C	AT->CG
brc-1 lig-4	CHROMOSOME_II:2915072-2915072	XF1421-B50	T	A	AT->TA
brc-1 lig-4	CHROMOSOME_I:12798071-12798071	XF1421-B50	C	T	GC->AT
brc-1 lig-4	CHROMOSOME_I:213647-213647	XF1421-B50	C	T	GC->AT
brc-1 lig-4	CHROMOSOME_I:1217822-1217822	XF1421-A50	A	T	AT->TA
brc-1 lig-4	CHROMOSOME_I:1791654-1791654	XF1421-I50	A	G	AT->GC
brc-1 lig-4	CHROMOSOME_I:4425091-4425091	XF1421-I50	G	C	GC->CG
brc-1 lig-4	CHROMOSOME_I:4549361-4549361	XF1421-A50	C	T	GC->AT
brc-1 lig-4	CHROMOSOME_I:4711077-4711077	XF1421-I50	C	G	GC->CG
brc-1 lig-4	CHROMOSOME_I:4766786-4766786	XF1421-B50	A	T	AT->TA
brc-1 lig-4	CHROMOSOME_I:5511415-5511415	XF1421-I50	G	T	GC->TA
brc-1 lig-4	CHROMOSOME_I:5706984-5706984	XF1421-A50	C	T	GC->AT
brc-1 lig-4	CHROMOSOME_I:5835824-5835824	XF1421-I50	A	T	AT->TA
brc-1 lig-4	CHROMOSOME_I:8652242-8652242	XF1421-I50	T	A	AT->TA
brc-1 lig-4	CHROMOSOME_I:9337444-9337444	XF1421-I50	A	T	AT->TA
brc-1 lig-4	CHROMOSOME_I:9570727-9570727	XF1421-A50	T	A	AT->TA
brc-1 lig-4	CHROMOSOME_I:9916984-9916984	XF1421-B50	C	A	GC->TA
brc-1 lig-4	CHROMOSOME_I:13092729-13092729	XF1421-B50	C	T	GC->AT
brc-1 lig-4	CHROMOSOME_II:402669-402669	XF1421-B50	C	A	GC->TA
brc-1 lig-4	CHROMOSOME_II:702573-702573	XF1421-I50	G	T	GC->TA
brc-1 lig-4	CHROMOSOME_II:1881129-1881129	XF1421-A50	C	G	GC->CG
brc-1 lig-4	CHROMOSOME_II:2195968-2195968	XF1421-I50	G	A	GC->AT
brc-1 lig-4	CHROMOSOME_II:3102848-3102848	XF1421-A50	A	C	AT->CG
brc-1 lig-4	CHROMOSOME_II:3283989-3283989	XF1421-I50	T	C	AT->GC
brc-1 lig-4	CHROMOSOME_II:3294845-3294845	XF1421-B50	T	C	AT->GC
brc-1 lig-4	CHROMOSOME_II:3621000-3621000	XF1421-B50	C	G	GC->CG
brc-1 lig-4	CHROMOSOME_II:3622158-3622158	XF1421-I50	G	A	GC->AT
brc-1 lig-4	CHROMOSOME_II:3877659-3877659	XF1421-A50	T	A	AT->TA
brc-1 lig-4	CHROMOSOME_II:4112244-4112244	XF1421-B50	A	T	AT->TA
brc-1 lig-4	CHROMOSOME_II:4860025-4860025	XF1421-I50	A	G	AT->GC
brc-1 lig-4	CHROMOSOME_II:5653070-5653070	XF1421-A50	A	T	AT->TA
brc-1 lig-4	CHROMOSOME_II:7279113-7279113	XF1421-B50	G	T	GC->TA
brc-1 lig-4	CHROMOSOME_II:7756951-7756951	XF1421-B50	G	T	GC->TA
brc-1 lig-4	CHROMOSOME_II:7858692-7858692	XF1421-A50	T	C	AT->GC
brc-1 lig-4	CHROMOSOME_II:7908419-7908419	XF1421-I50	A	T	AT->TA
brc-1 lig-4	CHROMOSOME_II:10054254-10054254	XF1421-I50	G	A	GC->AT
brc-1 lig-4	CHROMOSOME_II:10054255-10054255	XF1421-I50	T	A	AT->TA
brc-1 lig-4	CHROMOSOME_II:10885366-10885366	XF1421-B50	C	G	GC->CG
brc-1 lig-4	CHROMOSOME_II:11855720-11855720	XF1421-I50	G	T	GC->TA
brc-1 lig-4	CHROMOSOME_II:12741243-12741243	XF1421-A50	C	T	GC->AT
brc-1 lig-4	CHROMOSOME_II:13113784-13113784	XF1421-B50	T	A	AT->TA
brc-1 lig-4	CHROMOSOME_III:928267-928267	XF1421-B50	C	T	GC->AT
brc-1 lig-4	CHROMOSOME_III:1686624-1686624	XF1421-I50	A	G	AT->GC
brc-1 lig-4	CHROMOSOME_III:2326949-2326949	XF1421-B50	A	T	AT->TA
brc-1 lig-4	CHROMOSOME_III:3595080-3595080	XF1421-I50	C	T	GC->AT
brc-1 lig-4	CHROMOSOME_III:3850108-3850108	XF1421-I50	C	T	GC->AT
brc-1 lig-4	CHROMOSOME_III:3925028-3925028	XF1421-B50	C	T	GC->AT
brc-1 lig-4	CHROMOSOME_III:4261363-4261363	XF1421-I50	G	T	GC->TA
brc-1 lig-4	CHROMOSOME_III:5002538-5002538	XF1421-A50	C	A	GC->TA
brc-1 lig-4	CHROMOSOME_III:5236258-5236258	XF1421-I50	G	T	GC->TA
brc-1 lig-4	CHROMOSOME_III:5611501-5611501	XF1421-I50	A	T	AT->TA
brc-1 lig-4	CHROMOSOME_III:5715291-5715291	XF1421-I50	G	C	GC->CG
brc-1 lig-4	CHROMOSOME_III:7063767-7063767	XF1421-I50	C	G	GC->CG
brc-1 lig-4	CHROMOSOME_III:7501254-7501254	XF1421-I50	T	C	AT->GC
brc-1 lig-4	CHROMOSOME_III:8315464-8315464	XF1421-I50	T	A	AT->TA
brc-1 lig-4	CHROMOSOME_III:8418608-8418608	XF1421-B50	G	C	GC->CG
brc-1 lig-4	CHROMOSOME_III:8680020-8680020	XF1421-B50	G	A	GC->AT
brc-1 lig-4	CHROMOSOME_III:9509966-9509966	XF1421-I50	G	A	GC->AT
brc-1 lig-4	CHROMOSOME_III:10521911-10521911	XF1421-A50	C	A	GC->TA
brc-1 lig-4	CHROMOSOME_III:12598702-12598702	XF1421-B50	A	T	AT->TA
brc-1 lig-4	CHROMOSOME_IV:78100-78100	XF1421-I50	A	G	AT->GC
brc-1 lig-4	CHROMOSOME_IV:3907545-3907545	XF1421-A50	T	A	AT->TA
brc-1 lig-4	CHROMOSOME_IV:5304874-5304874	XF1421-B50	C	A	GC->TA
brc-1 lig-4	CHROMOSOME_IV:5676495-5676495	XF1421-I50	G	T	GC->TA
brc-1 lig-4	CHROMOSOME_IV:6224169-6224169	XF1421-B50	A	C	AT->CG
brc-1 lig-4	CHROMOSOME_IV:7629520-7629520	XF1421-I50	T	A	AT->TA
brc-1 lig-4	CHROMOSOME_IV:7947395-7947395	XF1421-I50	G	T	GC->TA
brc-1 lig-4	CHROMOSOME_IV:13353728-13353728	XF1421-A50	G	T	GC->TA
brc-1 lig-4	CHROMOSOME_IV:14258876-14258876	XF1421-I50	C	G	GC->CG
brc-1 lig-4	CHROMOSOME_IV:15100696-15100696	XF1421-A50	T	C	AT->GC
brc-1 lig-4	CHROMOSOME_IV:16070541-16070541	XF1421-I50	G	A	GC->AT
brc-1 lig-4	CHROMOSOME_V:150928-150928	XF1421-I50	A	G	AT->GC
brc-1 lig-4	CHROMOSOME_V:357789-357789	XF1421-A50	A	T	AT->TA
brc-1 lig-4	CHROMOSOME_V:1171328-1171328	XF1421-I50	G	A	GC->AT
brc-1 lig-4	CHROMOSOME_V:3890542-3890542	XF1421-I50	C	T	GC->AT
brc-1 lig-4	CHROMOSOME_V:4642464-4642464	XF1421-A50	T	C	AT->GC
brc-1 lig-4	CHROMOSOME_V:5262554-5262554	XF1421-B50	G	C	GC->CG
brc-1 lig-4	CHROMOSOME_V:5856046-5856046	XF1421-B50	T	C	AT->GC
brc-1 lig-4	CHROMOSOME_V:5977559-5977559	XF1421-B50	A	T	AT->TA
brc-1 lig-4	CHROMOSOME_V:6510285-6510285	XF1421-B50	C	T	GC->AT
brc-1 lig-4	CHROMOSOME_V:6829644-6829644	XF1421-B50	G	T	GC->TA
brc-1 lig-4	CHROMOSOME_V:6925786-6925786	XF1421-B50	C	T	GC->AT
brc-1 lig-4	CHROMOSOME_V:6979173-6979173	XF1421-A50	G	C	GC->CG
brc-1 lig-4	CHROMOSOME_V:7219739-7219739	XF1421-B50	G	T	GC->TA
brc-1 lig-4	CHROMOSOME_V:7737847-7737847	XF1421-A50	T	A	AT->TA
brc-1 lig-4	CHROMOSOME_V:8059562-8059562	XF1421-I50	T	C	AT->GC
brc-1 lig-4	CHROMOSOME_V:9253783-9253783	XF1421-B50	G	T	GC->TA
brc-1 lig-4	CHROMOSOME_V:10264435-10264435	XF1421-B50	T	G	AT->CG
brc-1 lig-4	CHROMOSOME_V:11958584-11958584	XF1421-A50	T	C	AT->GC
brc-1 lig-4	CHROMOSOME_V:12987677-12987677	XF1421-B50	A	G	AT->GC
brc-1 lig-4	CHROMOSOME_V:13291596-13291596	XF1421-B50	T	C	AT->GC
brc-1 lig-4	CHROMOSOME_V:14549285-14549285	XF1421-I50	C	A	GC->TA
brc-1 lig-4	CHROMOSOME_V:14564629-14564629	XF1421-B50	C	T	GC->AT
brc-1 lig-4	CHROMOSOME_V:14639900-14639900	XF1421-I50	C	G	GC->CG
brc-1 lig-4	CHROMOSOME_V:15107372-15107372	XF1421-B50	G	T	GC->TA
brc-1 lig-4	CHROMOSOME_V:15823181-15823181	XF1421-A50	A	T	AT->TA
brc-1 lig-4	CHROMOSOME_V:15969542-15969542	XF1421-I50	A	G	AT->GC
brc-1 lig-4	CHROMOSOME_V:16744465-16744465	XF1421-I50	T	C	AT->GC
brc-1 lig-4	CHROMOSOME_V:19939061-19939061	XF1421-I50	G	T	GC->TA
brc-1 lig-4	CHROMOSOME_V:20241358-20241358	XF1421-A50	G	T	GC->TA
brc-1 lig-4	CHROMOSOME_V:20499307-20499307	XF1421-A50	T	A	AT->TA
brc-1 lig-4	CHROMOSOME_V:20614093-20614093	XF1421-I50	G	C	GC->CG
brc-1 lig-4	CHROMOSOME_X:2700179-2700179	XF1421-I50	T	A	AT->TA
brc-1 lig-4	CHROMOSOME_X:5568719-5568719	XF1421-A50	T	C	AT->GC
brc-1 lig-4	CHROMOSOME_X:7233570-7233570	XF1421-B50	G	A	GC->AT
brc-1 lig-4	CHROMOSOME_X:8489601-8489601	XF1421-I50	G	A	GC->AT
brc-1 lig-4	CHROMOSOME_X:8614500-8614500	XF1421-A50	A	C	AT->CG
brc-1 lig-4	CHROMOSOME_X:9269100-9269100	XF1421-A50	C	A	GC->TA
brc-1 lig-4	CHROMOSOME_X:9399370-9399370	XF1421-I50	C	A	GC->TA
brc-1 lig-4	CHROMOSOME_X:9692455-9692455	XF1421-I50	C	T	GC->AT
brc-1 lig-4	CHROMOSOME_X:10326667-10326667	XF1421-I50	G	T	GC->TA
brc-1 lig-4	CHROMOSOME_X:10431077-10431077	XF1421-B50	G	T	GC->TA
brc-1 lig-4	CHROMOSOME_X:10563132-10563132	XF1421-A50	T	C	AT->GC
brc-1 lig-4	CHROMOSOME_X:11139180-11139180	XF1421-A50	C	A	GC->TA
brc-1 lig-4	CHROMOSOME_X:11337595-11337595	XF1421-A50	A	G	AT->GC
brc-1 lig-4	CHROMOSOME_X:13025627-13025627	XF1421-I50	C	A	GC->TA
brc-1 lig-4	CHROMOSOME_X:15526673-15526673	XF1421-B50	A	T	AT->TA
brc-1 lig-4	CHROMOSOME_X:17608207-17608207	XF1421-I50	C	A	GC->TA
brd-1 cku-80	CHROMOSOME_III:8191506-8191506	XF1500-D50	T	A	AT->TA
brd-1 cku-80	CHROMOSOME_IV:2485560-2485560	XF1500-B50	T	A	AT->TA
brd-1 cku-80	CHROMOSOME_II:4052892-4052892	XF1500-B50	T	A	AT->TA
brd-1 cku-80	CHROMOSOME_I:10998299-10998299	XF1500-B50	T	G	AT->CG
brd-1 cku-80	CHROMOSOME_I:10959353-10959353	XF1500-B50	A	T	AT->TA
brd-1 cku-80	CHROMOSOME_II:13452140-13452140	XF1500-B50	C	T	GC->AT
brd-1 cku-80	CHROMOSOME_V:19106427-19106427	XF1500-B50	A	C	AT->CG
brd-1 cku-80	CHROMOSOME_V:18214027-18214027	XF1500-D50	C	A	GC->TA
brd-1 cku-80	CHROMOSOME_X:14382215-14382215	XF1500-B50	T	G	AT->CG
brd-1 cku-80	CHROMOSOME_II:2210553-2210553	XF1500-B50	T	C	AT->GC
brd-1 cku-80	CHROMOSOME_II:14045573-14045573	XF1500-B50	T	G	AT->CG
brd-1 cku-80	CHROMOSOME_III:13193932-13193932	XF1500-D50	A	T	AT->TA
brd-1 cku-80	CHROMOSOME_IV:2224233-2224233	XF1500-B50	A	G	AT->GC
brd-1 cku-80	CHROMOSOME_V:4248413-4248413	XF1500-B50	A	T	AT->TA
brd-1 cku-80	CHROMOSOME_X:1613002-1613002	XF1500-B50	A	T	AT->TA
brd-1 cku-80	CHROMOSOME_II:5539788-5539788	XF1500-B50	T	C	AT->GC
brd-1 cku-80	CHROMOSOME_II:2918226-2918226	XF1500-D50	T	A	AT->TA
brd-1 cku-80	CHROMOSOME_I:12888646-12888646	XF1500-D50	A	C	AT->CG
brd-1 cku-80	CHROMOSOME_V:7684515-7684515	XF1500-B50	T	A	AT->TA
brd-1 cku-80	CHROMOSOME_I:1445979-1445979	XF1500-C50	A	T	AT->TA
brd-1 cku-80	CHROMOSOME_I:1497934-1497934	XF1500-D50	T	A	AT->TA
brd-1 cku-80	CHROMOSOME_I:2893488-2893488	XF1500-D50	C	T	GC->AT
brd-1 cku-80	CHROMOSOME_I:3581333-3581333	XF1500-B50	T	A	AT->TA
brd-1 cku-80	CHROMOSOME_I:4690066-4690066	XF1500-C50	C	A	GC->TA
brd-1 cku-80	CHROMOSOME_I:4694685-4694685	XF1500-D50	A	T	AT->TA
brd-1 cku-80	CHROMOSOME_I:5518502-5518502	XF1500-B50	A	G	AT->GC
brd-1 cku-80	CHROMOSOME_I:5816960-5816960	XF1500-B50	G	C	GC->CG
brd-1 cku-80	CHROMOSOME_I:6243541-6243541	XF1500-D50	A	G	AT->GC
brd-1 cku-80	CHROMOSOME_I:7031234-7031234	XF1500-C50	G	A	GC->AT
brd-1 cku-80	CHROMOSOME_I:8304383-8304383	XF1500-B50	T	A	AT->TA
brd-1 cku-80	CHROMOSOME_I:9067547-9067547	XF1500-B50	A	G	AT->GC
brd-1 cku-80	CHROMOSOME_I:9725308-9725308	XF1500-B50	T	G	AT->CG
brd-1 cku-80	CHROMOSOME_I:10822611-10822611	XF1500-D50	G	T	GC->TA
brd-1 cku-80	CHROMOSOME_I:11248672-11248672	XF1500-B50	T	C	AT->GC
brd-1 cku-80	CHROMOSOME_I:12599644-12599644	XF1500-D50	C	T	GC->AT
brd-1 cku-80	CHROMOSOME_I:12899598-12899598	XF1500-C50	G	T	GC->TA
brd-1 cku-80	CHROMOSOME_I:13019572-13019572	XF1500-C50	A	T	AT->TA
brd-1 cku-80	CHROMOSOME_I:13513315-13513315	XF1500-D50	T	A	AT->TA
brd-1 cku-80	CHROMOSOME_I:13927989-13927989	XF1500-D50	T	A	AT->TA
brd-1 cku-80	CHROMOSOME_I:14628674-14628674	XF1500-D50	T	A	AT->TA
brd-1 cku-80	CHROMOSOME_I:15048750-15048750	XF1500-C50	T	C	AT->GC
brd-1 cku-80	CHROMOSOME_II:118333-118333	XF1500-D50	C	T	GC->AT
brd-1 cku-80	CHROMOSOME_II:690201-690201	XF1500-D50	T	A	AT->TA
brd-1 cku-80	CHROMOSOME_II:870890-870890	XF1500-C50	T	G	AT->CG
brd-1 cku-80	CHROMOSOME_II:1182562-1182562	XF1500-B50	C	A	GC->TA
brd-1 cku-80	CHROMOSOME_II:1799642-1799642	XF1500-C50	A	G	AT->GC
brd-1 cku-80	CHROMOSOME_II:2677464-2677464	XF1500-B50	T	C	AT->GC
brd-1 cku-80	CHROMOSOME_II:2764092-2764092	XF1500-B50	T	A	AT->TA
brd-1 cku-80	CHROMOSOME_II:3212186-3212186	XF1500-B50	G	C	GC->CG
brd-1 cku-80	CHROMOSOME_II:3212206-3212206	XF1500-B50	A	T	AT->TA
brd-1 cku-80	CHROMOSOME_II:3389575-3389575	XF1500-B50	T	C	AT->GC
brd-1 cku-80	CHROMOSOME_II:3394666-3394666	XF1500-B50	T	A	AT->TA
brd-1 cku-80	CHROMOSOME_II:4368845-4368845	XF1500-D50	T	G	AT->CG
brd-1 cku-80	CHROMOSOME_II:4453766-4453766	XF1500-B50	C	A	GC->TA
brd-1 cku-80	CHROMOSOME_II:4527409-4527409	XF1500-B50	A	T	AT->TA
brd-1 cku-80	CHROMOSOME_II:4972146-4972146	XF1500-B50	T	C	AT->GC
brd-1 cku-80	CHROMOSOME_II:4996899-4996899	XF1500-B50	A	T	AT->TA
brd-1 cku-80	CHROMOSOME_II:6623358-6623358	XF1500-D50	T	A	AT->TA
brd-1 cku-80	CHROMOSOME_II:6687986-6687986	XF1500-B50	A	T	AT->TA
brd-1 cku-80	CHROMOSOME_II:7015526-7015526	XF1500-C50	T	A	AT->TA
brd-1 cku-80	CHROMOSOME_II:7161351-7161351	XF1500-B50	A	G	AT->GC
brd-1 cku-80	CHROMOSOME_II:7574400-7574400	XF1500-B50	A	T	AT->TA
brd-1 cku-80	CHROMOSOME_II:9292571-9292571	XF1500-D50	G	A	GC->AT
brd-1 cku-80	CHROMOSOME_II:9352094-9352094	XF1500-D50	C	A	GC->TA
brd-1 cku-80	CHROMOSOME_II:9930724-9930724	XF1500-B50	G	C	GC->CG
brd-1 cku-80	CHROMOSOME_II:10131547-10131547	XF1500-D50	C	A	GC->TA
brd-1 cku-80	CHROMOSOME_II:10203751-10203751	XF1500-C50	A	T	AT->TA
brd-1 cku-80	CHROMOSOME_II:11079277-11079277	XF1500-B50	T	A	AT->TA
brd-1 cku-80	CHROMOSOME_II:11312938-11312938	XF1500-B50	A	G	AT->GC
brd-1 cku-80	CHROMOSOME_II:11941449-11941449	XF1500-D50	T	A	AT->TA
brd-1 cku-80	CHROMOSOME_II:12274202-12274202	XF1500-B50	T	C	AT->GC
brd-1 cku-80	CHROMOSOME_II:13896440-13896440	XF1500-C50	A	C	AT->CG
brd-1 cku-80	CHROMOSOME_II:14543509-14543509	XF1500-B50	A	T	AT->TA
brd-1 cku-80	CHROMOSOME_II:14975875-14975875	XF1500-D50	T	A	AT->TA
brd-1 cku-80	CHROMOSOME_III:1137944-1137944	XF1500-B50	T	G	AT->CG
brd-1 cku-80	CHROMOSOME_III:4886870-4886870	XF1500-B50	A	T	AT->TA
brd-1 cku-80	CHROMOSOME_III:5606994-5606994	XF1500-D50	C	T	GC->AT
brd-1 cku-80	CHROMOSOME_III:5619876-5619876	XF1500-C50	T	C	AT->GC
brd-1 cku-80	CHROMOSOME_III:5846552-5846552	XF1500-C50	T	G	AT->CG
brd-1 cku-80	CHROMOSOME_III:6437828-6437828	XF1500-B50	A	T	AT->TA
brd-1 cku-80	CHROMOSOME_III:7840222-7840222	XF1500-D50	G	A	GC->AT
brd-1 cku-80	CHROMOSOME_III:9223021-9223021	XF1500-D50	A	T	AT->TA
brd-1 cku-80	CHROMOSOME_III:10242345-10242345	XF1500-C50	C	A	GC->TA
brd-1 cku-80	CHROMOSOME_III:10311537-10311537	XF1500-C50	G	C	GC->CG
brd-1 cku-80	CHROMOSOME_III:10433387-10433387	XF1500-B50	C	T	GC->AT
brd-1 cku-80	CHROMOSOME_III:12673733-12673733	XF1500-B50	A	T	AT->TA
brd-1 cku-80	CHROMOSOME_III:12767070-12767070	XF1500-D50	T	C	AT->GC
brd-1 cku-80	CHROMOSOME_III:13200945-13200945	XF1500-B50	G	T	GC->TA
brd-1 cku-80	CHROMOSOME_III:13732584-13732584	XF1500-D50	G	T	GC->TA
brd-1 cku-80	CHROMOSOME_IV:594198-594198	XF1500-C50	T	G	AT->CG
brd-1 cku-80	CHROMOSOME_IV:1487326-1487326	XF1500-B50	A	T	AT->TA
brd-1 cku-80	CHROMOSOME_IV:1993413-1993413	XF1500-D50	A	T	AT->TA
brd-1 cku-80	CHROMOSOME_IV:2464027-2464027	XF1500-D50	T	A	AT->TA
brd-1 cku-80	CHROMOSOME_IV:2788045-2788045	XF1500-C50	C	A	GC->TA
brd-1 cku-80	CHROMOSOME_IV:3087611-3087611	XF1500-D50	T	G	AT->CG
brd-1 cku-80	CHROMOSOME_IV:3710144-3710144	XF1500-B50	T	C	AT->GC
brd-1 cku-80	CHROMOSOME_IV:3989438-3989438	XF1500-D50	T	A	AT->TA
brd-1 cku-80	CHROMOSOME_IV:4829254-4829254	XF1500-C50	A	C	AT->CG
brd-1 cku-80	CHROMOSOME_IV:4831426-4831426	XF1500-C50	A	C	AT->CG
brd-1 cku-80	CHROMOSOME_IV:4971488-4971488	XF1500-D50	T	A	AT->TA
brd-1 cku-80	CHROMOSOME_IV:4971489-4971489	XF1500-D50	C	T	GC->AT
brd-1 cku-80	CHROMOSOME_IV:5214491-5214491	XF1500-D50	A	T	AT->TA
brd-1 cku-80	CHROMOSOME_IV:5598682-5598682	XF1500-C50	T	C	AT->GC
brd-1 cku-80	CHROMOSOME_IV:5746829-5746829	XF1500-B50	A	G	AT->GC
brd-1 cku-80	CHROMOSOME_IV:5799444-5799444	XF1500-D50	T	A	AT->TA
brd-1 cku-80	CHROMOSOME_IV:8264381-8264381	XF1500-C50	C	G	GC->CG
brd-1 cku-80	CHROMOSOME_IV:9271746-9271746	XF1500-C50	C	G	GC->CG
brd-1 cku-80	CHROMOSOME_IV:9950757-9950757	XF1500-D50	T	C	AT->GC
brd-1 cku-80	CHROMOSOME_IV:11809499-11809499	XF1500-B50	A	C	AT->CG
brd-1 cku-80	CHROMOSOME_IV:12162449-12162449	XF1500-C50	G	C	GC->CG
brd-1 cku-80	CHROMOSOME_IV:13016057-13016057	XF1500-C50	A	T	AT->TA
brd-1 cku-80	CHROMOSOME_IV:13305333-13305333	XF1500-D50	C	T	GC->AT
brd-1 cku-80	CHROMOSOME_IV:14166966-14166966	XF1500-B50	T	C	AT->GC
brd-1 cku-80	CHROMOSOME_IV:14180936-14180936	XF1500-C50	A	T	AT->TA
brd-1 cku-80	CHROMOSOME_IV:14625611-14625611	XF1500-B50	T	C	AT->GC
brd-1 cku-80	CHROMOSOME_IV:15284022-15284022	XF1500-C50	T	A	AT->TA
brd-1 cku-80	CHROMOSOME_IV:15495910-15495910	XF1500-D50	A	G	AT->GC
brd-1 cku-80	CHROMOSOME_V:159599-159599	XF1500-D50	A	G	AT->GC
brd-1 cku-80	CHROMOSOME_V:441928-441928	XF1500-B50	A	T	AT->TA
brd-1 cku-80	CHROMOSOME_V:679245-679245	XF1500-B50	A	G	AT->GC
brd-1 cku-80	CHROMOSOME_V:1630650-1630650	XF1500-C50	A	G	AT->GC
brd-1 cku-80	CHROMOSOME_V:3216147-3216147	XF1500-B50	A	T	AT->TA
brd-1 cku-80	CHROMOSOME_V:3276822-3276822	XF1500-C50	C	G	GC->CG
brd-1 cku-80	CHROMOSOME_V:3482868-3482868	XF1500-B50	T	C	AT->GC
brd-1 cku-80	CHROMOSOME_V:3953141-3953141	XF1500-C50	A	T	AT->TA
brd-1 cku-80	CHROMOSOME_V:4304727-4304727	XF1500-B50	T	G	AT->CG
brd-1 cku-80	CHROMOSOME_V:4583588-4583588	XF1500-D50	G	C	GC->CG
brd-1 cku-80	CHROMOSOME_V:5086889-5086889	XF1500-C50	T	A	AT->TA
brd-1 cku-80	CHROMOSOME_V:5702489-5702489	XF1500-D50	G	T	GC->TA
brd-1 cku-80	CHROMOSOME_V:6966901-6966901	XF1500-B50	G	A	GC->AT
brd-1 cku-80	CHROMOSOME_V:7224614-7224614	XF1500-D50	T	A	AT->TA
brd-1 cku-80	CHROMOSOME_V:7662471-7662471	XF1500-C50	A	G	AT->GC
brd-1 cku-80	CHROMOSOME_V:8173299-8173299	XF1500-D50	A	T	AT->TA
brd-1 cku-80	CHROMOSOME_V:8416776-8416776	XF1500-C50	A	T	AT->TA
brd-1 cku-80	CHROMOSOME_V:9766813-9766813	XF1500-D50	T	C	AT->GC
brd-1 cku-80	CHROMOSOME_V:10137916-10137916	XF1500-B50	T	G	AT->CG
brd-1 cku-80	CHROMOSOME_V:10677696-10677696	XF1500-B50	T	A	AT->TA
brd-1 cku-80	CHROMOSOME_V:12085241-12085241	XF1500-D50	A	C	AT->CG
brd-1 cku-80	CHROMOSOME_V:12164805-12164805	XF1500-B50	A	C	AT->CG
brd-1 cku-80	CHROMOSOME_V:12749415-12749415	XF1500-D50	T	C	AT->GC
brd-1 cku-80	CHROMOSOME_V:13064879-13064879	XF1500-D50	A	G	AT->GC
brd-1 cku-80	CHROMOSOME_V:13077128-13077128	XF1500-B50	C	T	GC->AT
brd-1 cku-80	CHROMOSOME_V:13543079-13543079	XF1500-B50	T	A	AT->TA
brd-1 cku-80	CHROMOSOME_V:13881518-13881518	XF1500-D50	T	G	AT->CG
brd-1 cku-80	CHROMOSOME_V:15650346-15650346	XF1500-B50	T	G	AT->CG
brd-1 cku-80	CHROMOSOME_V:18375792-18375792	XF1500-B50	T	A	AT->TA
brd-1 cku-80	CHROMOSOME_V:18739644-18739644	XF1500-C50	A	C	AT->CG
brd-1 cku-80	CHROMOSOME_V:19217624-19217624	XF1500-D50	A	C	AT->CG
brd-1 cku-80	CHROMOSOME_X:1350139-1350139	XF1500-D50	A	T	AT->TA
brd-1 cku-80	CHROMOSOME_X:1473918-1473918	XF1500-D50	A	T	AT->TA
brd-1 cku-80	CHROMOSOME_X:1847332-1847332	XF1500-D50	T	G	AT->CG
brd-1 cku-80	CHROMOSOME_X:2531220-2531220	XF1500-B50	T	A	AT->TA
brd-1 cku-80	CHROMOSOME_X:3040106-3040106	XF1500-B50	G	A	GC->AT
brd-1 cku-80	CHROMOSOME_X:3754821-3754821	XF1500-D50	A	C	AT->CG
brd-1 cku-80	CHROMOSOME_X:3979919-3979919	XF1500-D50	A	T	AT->TA
brd-1 cku-80	CHROMOSOME_X:4787357-4787357	XF1500-B50	A	T	AT->TA
brd-1 cku-80	CHROMOSOME_X:5807910-5807910	XF1500-C50	G	T	GC->TA
brd-1 cku-80	CHROMOSOME_X:6045146-6045146	XF1500-D50	C	G	GC->CG
brd-1 cku-80	CHROMOSOME_X:6662390-6662390	XF1500-D50	G	T	GC->TA
brd-1 cku-80	CHROMOSOME_X:7452874-7452874	XF1500-B50	C	A	GC->TA
brd-1 cku-80	CHROMOSOME_X:10053241-10053241	XF1500-B50	T	A	AT->TA
brd-1 cku-80	CHROMOSOME_X:10306359-10306359	XF1500-B50	G	T	GC->TA
brd-1 cku-80	CHROMOSOME_X:11416229-11416229	XF1500-D50	C	T	GC->AT
brd-1 cku-80	CHROMOSOME_X:12313818-12313818	XF1500-D50	T	C	AT->GC
brd-1 cku-80	CHROMOSOME_X:12430466-12430466	XF1500-D50	A	T	AT->TA
brd-1 cku-80	CHROMOSOME_X:13033429-13033429	XF1500-D50	T	G	AT->CG
brd-1 cku-80	CHROMOSOME_X:13345501-13345501	XF1500-B50	T	A	AT->TA
brd-1 cku-80	CHROMOSOME_X:13831738-13831738	XF1500-C50	T	C	AT->GC
brd-1 cku-80	CHROMOSOME_X:14913556-14913556	XF1500-D50	C	A	GC->TA
brd-1 cku-80	CHROMOSOME_X:14981063-14981063	XF1500-D50	A	T	AT->TA
brd-1 cku-80	CHROMOSOME_X:15468471-15468471	XF1500-B50	T	A	AT->TA
brd-1 cku-80	CHROMOSOME_X:16182949-16182949	XF1500-D50	T	C	AT->GC
brd-1 cku-80	CHROMOSOME_X:16309758-16309758	XF1500-B50	T	C	AT->GC
brd-1 cku-80	CHROMOSOME_X:17290444-17290444	XF1500-D50	A	T	AT->TA
brd-1 cku-80	CHROMOSOME_X:17506171-17506171	XF1500-C50	G	C	GC->CG
polq-1	CHROMOSOME_IV:1238620-1238620	XF152_H50	T	C	AT->GC
polq-1	CHROMOSOME_X:7067691-7067691	XF152_H50	G	T	GC->TA
polq-1	CHROMOSOME_III:4978722-4978722	XF152_H50	G	T	GC->TA
polq-1	CHROMOSOME_I:619189-619189	XF152_H50	T	G	AT->CG
polq-1	CHROMOSOME_V:947597-947597	XF152_E50	A	T	AT->TA
polq-1	CHROMOSOME_X:11454664-11454664	XF152_H50	A	C	AT->CG
polq-1	CHROMOSOME_III:3915319-3915319	XF152_H50	T	G	AT->CG
polq-1	CHROMOSOME_I:1993301-1993301	XF152_E50	T	C	AT->GC
polq-1	CHROMOSOME_I:4533939-4533939	XF152_G50	C	A	GC->TA
polq-1	CHROMOSOME_X:10266646-10266646	XF152_G50	T	A	AT->TA
polq-1	CHROMOSOME_II:2071777-2071777	XF152_G50	A	G	AT->GC
polq-1	CHROMOSOME_IV:14635192-14635192	XF152_G50	C	T	GC->AT
polq-1	CHROMOSOME_III:3282922-3282922	XF152_H50	T	A	AT->TA
polq-1	CHROMOSOME_II:14925685-14925685	XF152_I50	A	G	AT->GC
polq-1	CHROMOSOME_X:6792746-6792746	XF152_G50	C	A	GC->TA
polq-1	CHROMOSOME_II:12217134-12217134	XF152_I50	T	A	AT->TA
polq-1	CHROMOSOME_II:1096362-1096362	XF152_I50	G	A	GC->AT
polq-1	CHROMOSOME_IV:1042846-1042846	XF152_G50	A	T	AT->TA
polq-1	CHROMOSOME_III:1796509-1796509	XF152_I50	T	A	AT->TA
polq-1	CHROMOSOME_II:5467550-5467550	XF152_E50	A	T	AT->TA
polq-1	CHROMOSOME_II:11895586-11895586	XF152_H50	T	A	AT->TA
polq-1	CHROMOSOME_V:1403240-1403240	XF152_H50	A	T	AT->TA
polq-1	CHROMOSOME_X:5579810-5579810	XF152_G50	G	C	GC->CG
polq-1	CHROMOSOME_III:13165399-13165399	XF152_H50	T	A	AT->TA
polq-1	CHROMOSOME_V:19055814-19055814	XF152_H50	T	A	AT->TA
polq-1	CHROMOSOME_III:8210474-8210474	XF152_E50	G	T	GC->TA
polq-1	CHROMOSOME_I:508757-508757	XF152_H50	C	G	GC->CG
polq-1	CHROMOSOME_I:5161891-5161891	XF152_H50	C	T	GC->AT
polq-1	CHROMOSOME_II:15034263-15034263	XF152_I50	A	T	AT->TA
polq-1	CHROMOSOME_III:5593170-5593170	XF152_I50	C	A	GC->TA
polq-1	CHROMOSOME_I:8244029-8244029	XF152_I50	C	T	GC->AT
polq-1	CHROMOSOME_II:4809927-4809927	XF152_H50	G	T	GC->TA
polq-1	CHROMOSOME_X:1863103-1863103	XF152_E50	G	A	GC->AT
polq-1	CHROMOSOME_X:6065308-6065308	XF152_H50	C	A	GC->TA
polq-1	CHROMOSOME_V:4207363-4207363	XF152_I50	T	A	AT->TA
polq-1	CHROMOSOME_I:7578377-7578377	XF152_H50	C	A	GC->TA
polq-1	CHROMOSOME_II:65843-65843	XF152_I50	C	A	GC->TA
polq-1	CHROMOSOME_II:65847-65847	XF152_I50	G	A	GC->AT
polq-1	CHROMOSOME_II:3572753-3572753	XF152_I50	C	A	GC->TA
polq-1	CHROMOSOME_II:8843744-8843744	XF152_E50	C	T	GC->AT
polq-1	CHROMOSOME_III:3064551-3064551	XF152_I50	G	A	GC->AT
polq-1	CHROMOSOME_III:4508369-4508369	XF152_I50	A	G	AT->GC
polq-1	CHROMOSOME_III:8184081-8184081	XF152_E50	G	C	GC->CG
polq-1	CHROMOSOME_IV:330090-330090	XF152_I50	C	A	GC->TA
polq-1	CHROMOSOME_IV:5180741-5180741	XF152_E50	G	C	GC->CG
polq-1	CHROMOSOME_V:8430796-8430796	XF152_H50	T	A	AT->TA
polq-1	CHROMOSOME_V:12833080-12833080	XF152_I50	G	A	GC->AT
polq-1	CHROMOSOME_V:14130719-14130719	XF152_H50	T	A	AT->TA
polq-1	CHROMOSOME_V:20222536-20222536	XF152_E50	C	A	GC->TA
polq-1	CHROMOSOME_X:3502170-3502170	XF152_G50	G	C	GC->CG
polq-1	CHROMOSOME_X:5567311-5567311	XF152_E50	G	A	GC->AT
polq-1	CHROMOSOME_X:5730000-5730000	XF152_E50	G	T	GC->TA
polq-1	CHROMOSOME_X:12081879-12081879	XF152_I50	T	A	AT->TA
polq-1	CHROMOSOME_X:12267818-12267818	XF152_E50	C	G	GC->CG
polq-1	CHROMOSOME_X:13765061-13765061	XF152_E50	C	A	GC->TA
brd-1	CHROMOSOME_III:2502890-2502890	XF892_50_3	G	A	GC->AT
brd-1	CHROMOSOME_V:18044010-18044010	XF892_50_5	T	G	AT->CG
brd-1	CHROMOSOME_V:18044016-18044016	XF892_50_5	C	T	GC->AT
brd-1	CHROMOSOME_I:13008402-13008402	XF892_50_3	G	C	GC->CG
brd-1	CHROMOSOME_III:2858208-2858208	XF892_50_5	C	T	GC->AT
brd-1	CHROMOSOME_I:1925592-1925592	XF892_50_2	T	G	AT->CG
brd-1	CHROMOSOME_II:2875582-2875582	XF892_50_5	G	A	GC->AT
brd-1	CHROMOSOME_IV:17006302-17006302	XF892_50_5	A	T	AT->TA
brd-1	CHROMOSOME_V:16802522-16802522	XF892_50_5	C	A	GC->TA
brd-1	CHROMOSOME_X:9607747-9607747	XF892_50_2	G	A	GC->AT
brd-1	CHROMOSOME_X:12813340-12813340	XF892_50_3	A	T	AT->TA
brd-1	CHROMOSOME_III:11491636-11491636	XF892_50_2	T	G	AT->CG
brd-1	CHROMOSOME_I:1925595-1925595	XF892_50_2	G	A	GC->AT
brd-1	CHROMOSOME_III:10611281-10611281	XF892_50_3	G	T	GC->TA
brd-1	CHROMOSOME_V:13498212-13498212	XF892_50_3	A	G	AT->GC
brd-1	CHROMOSOME_X:76243-76243	XF892_50_3	C	T	GC->AT
brd-1	CHROMOSOME_II:4233079-4233079	XF892_50_5	A	T	AT->TA
brd-1	CHROMOSOME_IV:13454437-13454437	XF892_50_2	G	A	GC->AT
brd-1	CHROMOSOME_X:10387368-10387368	XF892_50_5	C	T	GC->AT
brd-1	CHROMOSOME_I:2340548-2340548	XF892_50_5	C	G	GC->CG
brd-1	CHROMOSOME_IV:558233-558233	XF892_50_5	T	A	AT->TA
brd-1	CHROMOSOME_I:323022-323022	XF892_50_5	C	T	GC->AT
brd-1	CHROMOSOME_I:14568642-14568642	XF892_50_5	G	A	GC->AT
brd-1	CHROMOSOME_IV:3791305-3791305	XF892_50_2	C	G	GC->CG
brd-1	CHROMOSOME_IV:7526994-7526994	XF892_50_5	A	G	AT->GC
brd-1	CHROMOSOME_III:1830468-1830468	XF892_50_3	T	G	AT->CG
brd-1	CHROMOSOME_IV:68269-68269	XF892_50_5	A	C	AT->CG
brd-1	CHROMOSOME_X:10176832-10176832	XF892_50_2	T	C	AT->GC
brd-1	CHROMOSOME_X:7369478-7369478	XF892_50_2	T	C	AT->GC
brd-1	CHROMOSOME_V:3976088-3976088	XF892_50_5	C	A	GC->TA
brd-1	CHROMOSOME_V:19023178-19023178	XF892_50_2	G	A	GC->AT
brd-1	CHROMOSOME_V:20432721-20432721	XF892_50_3	T	A	AT->TA
brd-1	CHROMOSOME_X:1867413-1867413	XF892_50_2	T	G	AT->CG
brd-1	CHROMOSOME_I:10883219-10883219	XF892_50_3	G	T	GC->TA
brd-1	CHROMOSOME_II:7768704-7768704	XF892_50_2	T	C	AT->GC
brd-1	CHROMOSOME_III:3553726-3553726	XF892_50_3	G	C	GC->CG
brd-1	CHROMOSOME_II:3157742-3157742	XF892_50_2	C	T	GC->AT
brd-1	CHROMOSOME_I:7991263-7991263	XF892_50_2	C	G	GC->CG
brd-1	CHROMOSOME_I:12594084-12594084	XF892_50_5	C	T	GC->AT
brd-1	CHROMOSOME_II:5207954-5207954	XF892_50_2	T	A	AT->TA
brd-1	CHROMOSOME_II:9705600-9705600	XF892_50_5	A	C	AT->CG
brd-1	CHROMOSOME_V:11134125-11134125	XF892_50_2	C	G	GC->CG
brd-1	CHROMOSOME_V:19121345-19121345	XF892_50_2	G	C	GC->CG
brd-1	CHROMOSOME_III:1717389-1717389	XF892_50_2	C	G	GC->CG
brd-1	CHROMOSOME_V:18396258-18396258	XF892_50_2	G	A	GC->AT
brd-1	CHROMOSOME_III:5554771-5554771	XF892_50_2	A	T	AT->TA
brd-1	CHROMOSOME_III:9398449-9398449	XF892_50_5	G	T	GC->TA
brd-1	CHROMOSOME_V:16978757-16978757	XF892_50_3	C	T	GC->AT
brd-1	CHROMOSOME_IV:9312446-9312446	XF892_50_2	C	A	GC->TA
brd-1	CHROMOSOME_V:17688621-17688621	XF892_50_3	C	A	GC->TA
brd-1	CHROMOSOME_X:5446396-5446396	XF892_50_5	C	G	GC->CG
brd-1	CHROMOSOME_II:4978699-4978699	XF892_50_3	C	A	GC->TA
brd-1	CHROMOSOME_V:5523239-5523239	XF892_50_5	T	C	AT->GC
brd-1	CHROMOSOME_V:5523240-5523240	XF892_50_5	G	T	GC->TA
brd-1	CHROMOSOME_X:981118-981118	XF892_50_3	A	C	AT->CG
brd-1	CHROMOSOME_IV:9864713-9864713	XF892_50_2	A	C	AT->CG
brd-1	CHROMOSOME_X:2232451-2232451	XF892_50_2	G	A	GC->AT
brd-1	CHROMOSOME_IV:9456313-9456313	XF892_50_3	C	T	GC->AT
brd-1	CHROMOSOME_V:7054359-7054359	XF892_50_3	T	G	AT->CG
brd-1	CHROMOSOME_II:1738828-1738828	XF892_50_3	T	C	AT->GC
brd-1	CHROMOSOME_II:9387467-9387467	XF892_50_3	C	T	GC->AT
brd-1	CHROMOSOME_V:14100600-14100600	XF892_50_5	A	T	AT->TA
brd-1	CHROMOSOME_I:9618003-9618003	XF892_50_2	G	A	GC->AT
brd-1	CHROMOSOME_IV:14679617-14679617	XF892_50_2	A	T	AT->TA
brd-1	CHROMOSOME_IV:13059413-13059413	XF892_50_2	C	G	GC->CG
brd-1	CHROMOSOME_V:4668359-4668359	XF892_50_3	A	C	AT->CG
brd-1	CHROMOSOME_X:1360454-1360454	XF892_50_3	G	C	GC->CG
brd-1	CHROMOSOME_III:4182226-4182226	XF892_50_3	G	T	GC->TA
brd-1	CHROMOSOME_III:9614685-9614685	XF892_50_3	C	G	GC->CG
brd-1	CHROMOSOME_II:5679382-5679382	XF892_50_3	C	A	GC->TA
brd-1	CHROMOSOME_III:9839252-9839252	XF892_50_2	G	A	GC->AT
brd-1	CHROMOSOME_IV:3633973-3633973	XF892_50_2	C	A	GC->TA
brd-1	CHROMOSOME_X:8762530-8762530	XF892_50_2	G	T	GC->TA
brd-1	CHROMOSOME_V:12395261-12395261	XF892_50_2	A	T	AT->TA
brd-1	CHROMOSOME_I:5221500-5221500	XF892_50_2	C	A	GC->TA
brd-1	CHROMOSOME_II:13825-13825	XF892_50_2	A	C	AT->CG
brd-1	CHROMOSOME_II:6221669-6221669	XF892_50_2	G	C	GC->CG
brd-1	CHROMOSOME_II:10252858-10252858	XF892_50_2	A	G	AT->GC
brd-1	CHROMOSOME_IV:10675986-10675986	XF892_50_3	C	T	GC->AT
brd-1	CHROMOSOME_V:9651467-9651467	XF892_50_2	T	C	AT->GC
brd-1	CHROMOSOME_X:8043199-8043199	XF892_50_3	A	T	AT->TA
brd-1	CHROMOSOME_X:12807870-12807870	XF892_50_3	A	G	AT->GC
brd-1	CHROMOSOME_X:14675459-14675459	XF892_50_2	T	C	AT->GC
