# Supplementary material for: BRCA1-associated structural variations are a consequence of polymerase theta-mediated end-joining
Source: Nat Commun. 2020 Jul 17;11:3615. doi: 10.1038/s41467-020-17455-3 (PMC7368036; doi:10.1038/s41467-020-17455-3)
Supplement: Supplementary file 5 — Supplementary Data 2 [file 41467_2020_17455_MOESM5_ESM.xlsx]

## Sheet: Sheet1
Data figure 4, Kamp et al.
Experiment 1 - Average percentage alive progeny after IR (n=3)
Dose (Gy)	WT	lig-4	brc-1	brc-1 lig-4
0	99.1301	99.6891	96.7318	98.3642
20	89.2875	90.2745	69.8587	76.6923
40	78.6751	83.9762	49.5411	41.622
60	56.2832	78.2903	16.4815	33.1699
Experiment 2 - Average percentage alive progeny after IR (n=3)
Dose (Gy)	WT	lig-4	polq-1	brc-1	brc-1 lig-4	brc-1 polq-1
0	99.7949	99.7247	95.9	99.0364	97.7288	66.44
20	89.3848	91.3593	86.42	76.9305	77.0508	63.1
40	90.8102	93.5867	84.12	41.9418	48.1981	36.34
60	80.8581	84.3514	53.91	20.39	38.4585	4.9
Experiment 3 - Average percentage alive progeny after IR (n=3)
Dose (Gy)	WT	lig-4	polq-1	brc-1	brc-1 lig-4	brc-1 polq-1
0	99.7843	99.8761	99.2	99.5068	98.9369	92.42
20	98.4944	84.8675	90.13	71.5879	74.5393	55.15
40	95.4846	93.3426	91.11	75.0144	66.5652	15.85
60	88.2078	85.7046	82.05	36.4923	35.9011	7.69
Experiment 4 - Average percentage alive progeny after IR (n=3)
Dose (Gy)	WT	polq-1	brc-1	brc-1 polq-1
0	99.23	93.78	99.37	96.67
20	88.79	74.05	82.78	75.85
40	78.85	74.03	71.95	38.93
60	68.83	42.2	50.55	9.47
